# Supplementary material for: Highly Pathogenic Clade 2.3.4.4b H5N1 Influenza Virus in Seabirds in France, 2022–2023
Source: Transbound Emerg Dis. 2025 Feb 12;2025:8895883. doi: 10.1155/tbed/8895883 (PMC12016834; doi:10.1155/tbed/8895883)
Supplement: Supporting Information 12 — Table S1: Related information's about the French viral sequences used in this study. [file 8895883.f12.xlsx]

## Sheet: Feuil1
Supplementary table1 :
GISAID accession numbers of highly pathogenic influenza A(H5Nx) viruses, France, 05/2022 - 08/2023 and their relative informations
virus_name	subtype	pathotype	collection_date	Latitude	Longitude	genotype	context	Species		Isolate_Id	PB2 Segment_Id	PB1 Segment_Id	PA Segment_Id	HA Segment_Id	NP Segment_Id	NA Segment_Id	MP Segment_Id	NS Segment_Id
A/gull/France/22P015977/2022	H5N1	HP	2022-05-11	50.280949	1.5909417	EA-2022-BB	wild	Larus argentatus		EPI_ISL_19136375	EPI3284349	EPI3284350	EPI3284348	EPI3284352	EPI3284345	EPI3284351	EPI3284347	EPI3284346
A/gull/France/22P016177/2022	H5N1	HP	2022-05-17	50.5144821	1.5937152	EA-2022-BB	wild	Larus argentatus		EPI_ISL_18445707	EPI2780423	EPI2780424	EPI2780422	EPI2780426	EPI2780419	EPI2780425	EPI2780421	EPI2780420
A/gull/France/22P016372/2022	H5N1	HP	2022-05-18	50.6816857	1.6260428	EA-2022-BB	wild	Larus argentatus		EPI_ISL_19135561	EPI3280679	EPI3280680	EPI3280678	EPI3280682	EPI3280675	EPI3280681	EPI3280677	EPI3280676
A/gull/France/22P016375/2022	H5N1	HP	2022-05-18	50.28095	1.5909417	EA-2022-BB	wild	Larus argentatus		EPI_ISL_19135562	EPI3280687	EPI3280688	EPI3280686	EPI3280690	EPI3280683	EPI3280689	EPI3280685	EPI3280684
A/gull/France/22P016381/2022	H5N1	HP	2022-05-19	50.280951	1.5909417	EA-2022-BB	wild	Larus argentatus		EPI_ISL_19135563	EPI3280695	EPI3280696	EPI3280694	EPI3280698	EPI3280691	EPI3280697	EPI3280693	EPI3280692
A/gull/France/22P016393/2022	H5N1	HP	2022-05-20	50.3418305	1.5623072	EA-2022-BB	wild	Larus argentatus		EPI_ISL_19135565	EPI3280711	EPI3280712	EPI3280710	EPI3280714	EPI3280707	EPI3280713	EPI3280709	EPI3280708
A/gull/France/22P016390/2022	H5N1	HP	2022-05-21	50.1792004	1.4933839	EA-2022-BB	wild	Larus argentatus		EPI_ISL_19135564	EPI3280703	EPI3280704	EPI3280702	EPI3280706	EPI3280699	EPI3280705	EPI3280701	EPI3280700
A/gull/France/22P016394/2022	H5N1	HP	2022-05-24	50.3418306	1.5623073	EA-2022-BB	wild	Larus argentatus		EPI_ISL_19135567	EPI3280719	EPI3280720	EPI3280718	EPI3280722	EPI3280715	EPI3280721	EPI3280717	EPI3280716
A/gull/France/22P016396/2022	H5N1	HP	2022-05-24	50.280961	1.5909418	EA-2022-BB	wild	Larus argentatus		EPI_ISL_19135568	EPI3280727	EPI3280729	EPI3280726	EPI3280731	EPI3280723	EPI3280730	EPI3280725	EPI3280724
A/tern/France/22P017408/2022	H5N1	HP	2022-05-25	50.9809	2.04198	EA-2021-AB	wild	Thalasseus sandvicensis		EPI_ISL_18445718	EPI2780511	EPI2780512	EPI2780510	EPI2780514	EPI2780507	EPI2780513	EPI2780509	EPI2780508
A/gull/France/22P016972/2022	H5N1	HP	2022-05-25	49.8324987	0.6294445	EA-2022-BB	wild	Larus argentatus		EPI_ISL_19135572	EPI3280762	EPI3280763	EPI3280761	EPI3280765	EPI3280758	EPI3280764	EPI3280760	EPI3280759
A/gull/France/22P016992/2022	H5N1	HP	2022-05-30	50.0591099	1.3827656	EA-2022-BB	wild	Larus argentatus		EPI_ISL_19135573	EPI3280771	EPI3280772	EPI3280769	EPI3280774	EPI3280766	EPI3280773	EPI3280768	EPI3280767
A/tern/France/22P017317/2022	H5N1	HP	2022-05-31	50.8665917	1.6314516	EA-2021-AB	wild	Thalasseus sandvicensis		EPI_ISL_18445723	EPI2780551	EPI2780552	EPI2780550	EPI2780554	EPI2780547	EPI2780553	EPI2780549	EPI2780548
A/gull/France/22P016962/2022	H5N1	HP	2022-05-31	50.9701019	2.1645638	EA-2022-BB	wild	Chroicocephalus ridibundus		EPI_ISL_19135569	EPI3280736	EPI3280737	EPI3280735	EPI3280739	EPI3280732	EPI3280738	EPI3280734	EPI3280733
A/gull/France/22P016964/2022	H5N1	HP	2022-05-31	50.988	2.1273118	EA-2022-BB	wild	Larus argentatus		EPI_ISL_19135570	EPI3280745	EPI3280746	EPI3280744	EPI3280748	EPI3280740	EPI3280747	EPI3280743	EPI3280742
A/gull/France/22P016968/2022	H5N1	HP	2022-05-31	50.9524769	1.8538446	EA-2022-BB	wild	Larus argentatus		EPI_ISL_19135571	EPI3280753	EPI3280754	EPI3280752	EPI3280757	EPI3280749	EPI3280755	EPI3280751	EPI3280750
A/gull/France/22P016997/2022	H5N1	HP	2022-06-01	51.0347711	2.3772528	EA-2022-BB	wild	Larus argentatus		EPI_ISL_19135574	EPI3280779	EPI3280780	EPI3280778	EPI3280782	EPI3280775	EPI3280781	EPI3280777	EPI3280776
A/gull/France/22P017314/2022	H5N1	HP	2022-06-01	50.1792005	1.493384	EA-2022-BB	wild	Larus argentatus		EPI_ISL_19135575	EPI3280788	EPI3280789	EPI3280787	EPI3280791	EPI3280783	EPI3280790	EPI3280786	EPI3280785
A/gull/France/22P016995/2022	H5N1	HP	2022-06-01	51.0347708	2.3772525	EA-2022-BB	wild	Larus fuscus		EPI_ISL_19136336	EPI3284332	EPI3284333	EPI3284331	EPI3284335	EPI3284328	EPI3284334	EPI3284330	EPI3284329
A/gull/France/22P017318/2022	H5N1	HP	2022-06-07	50.5889604	1.6160375	EA-2022-BB	wild	Larus argentatus		EPI_ISL_19135576	EPI3280796	EPI3280797	EPI3280795	EPI3280800	EPI3280792	EPI3280798	EPI3280794	EPI3280793
A/gull/France/22P017327/2022	H5N1	HP	2022-06-08	49.9613613	1.2592729	EA-2022-BB	wild	Larus argentatus		EPI_ISL_19135578	EPI3280813	EPI3280815	EPI3280812	EPI3280817	EPI3280809	EPI3280816	EPI3280811	EPI3280810
A/northern_gannet/France/22P018031/2022	H5N1	HP	2022-06-09	50.280964	1.5909418	EA-2022-BB	wild	Morus bassanus		EPI_ISL_18445730	EPI2780607	EPI2780608	EPI2780606	EPI2780610	EPI2780603	EPI2780609	EPI2780605	EPI2780604
A/gull/France/22P017325/2022	H5N1	HP	2022-06-09	48.9964153858627	-1.55005783407368	EA-2022-BB	wild	Larus argentatus		EPI_ISL_19135577	EPI3280805	EPI3280806	EPI3280804	EPI3280808	EPI3280801	EPI3280807	EPI3280803	EPI3280802
A/tern/France/22P017921/2022	H5N1	HP	2022-06-10	50.9870699	2.127312	EA-2021-AB	wild	Sterna hirundo		EPI_ISL_18445734	EPI2780639	EPI2780640	EPI2780638	EPI2780642	EPI2780635	EPI2780641	EPI2780637	EPI2780636
A/gull/France/22P017913/2022	H5N1	HP	2022-06-10	51.071002	2.5245134	EA-2022-BB	wild	Larus argentatus		EPI_ISL_19135579	EPI3280822	EPI3280824	EPI3280821	EPI3280826	EPI3280818	EPI3280825	EPI3280820	EPI3280819
A/gull/France/22P017916/2022	H5N1	HP	2022-06-10	50.989	2.1273118	EA-2022-BB	wild	Larus argentatus		EPI_ISL_19135580	EPI3280831	EPI3280832	EPI3280830	EPI3280834	EPI3280827	EPI3280833	EPI3280829	EPI3280828
A/gull/France/22P017918/2022	H5N1	HP	2022-06-10	50.9870698	2.1273119	EA-2022-BB	wild	Larus argentatus		EPI_ISL_19135581	EPI3280839	EPI3280840	EPI3280838	EPI3280842	EPI3280835	EPI3280841	EPI3280837	EPI3280836
A/gull/France/22P017927/2022	H5N1	HP	2022-06-13	51.0347709	2.3772526	EA-2022-BB	wild	Chroicocephalus ridibundus		EPI_ISL_18445736	EPI2780655	EPI2780656	EPI2780654	EPI2780658	EPI2780651	EPI2780657	EPI2780653	EPI2780652
A/gull/France/22P017926/2022	H5N1	HP	2022-06-13	51.0014456	2.1045965	EA-2022-BB	wild	Chroicocephalus ridibundus		EPI_ISL_19135582	EPI3280847	EPI3280848	EPI3280846	EPI3280850	EPI3280843	EPI3280849	EPI3280845	EPI3280844
A/gull/France/22P018146/2022	H5N1	HP	2022-06-13	49.2844444	-0.3138889	EA-2022-BB	wild	Larus argentatus		EPI_ISL_19135583	EPI3280855	EPI3280856	EPI3280854	EPI3280858	EPI3280851	EPI3280857	EPI3280853	EPI3280852
A/gull/France/22P018152/2022	H5N1	HP	2022-06-13	49.5877016	-1.2662184	EA-2022-BB	wild	Larus argentatus		EPI_ISL_19135584	EPI3280863	EPI3280864	EPI3280862	EPI3280866	EPI3280859	EPI3280865	EPI3280861	EPI3280860
A/gull/France/22P018154/2022	H5N1	HP	2022-06-14	49.0413	-1.58178	EA-2022-BB	wild	Larus argentatus		EPI_ISL_19135585	EPI3280871	EPI3280872	EPI3280870	EPI3280874	EPI3280867	EPI3280873	EPI3280869	EPI3280868
A/gull/France/22P018162/2022	H5N1	HP	2022-06-14	49.2730829	-0.1981897	EA-2022-BB	wild	Larus argentatus		EPI_ISL_19135586	EPI3280879	EPI3280880	EPI3280878	EPI3280882	EPI3280875	EPI3280881	EPI3280877	EPI3280876
A/gull/France/22P018156/2022	H5N1	HP	2022-06-14	49.6425343	-1.6249565	EA-2022-BB	wild	Larus argentatus		EPI_ISL_19136337	EPI3284341	EPI3284342	EPI3284340	EPI3284344	EPI3284337	EPI3284343	EPI3284339	EPI3284338
A/tern/France/22P018173/2022	H5N1	HP	2022-06-15	50.280953	1.5909417	EA-2021-AB	wild	Thalasseus sandvicensis		EPI_ISL_18445741	EPI2780695	EPI2780696	EPI2780694	EPI2780698	EPI2780691	EPI2780697	EPI2780693	EPI2780692
A/gull/France/22P018175/2022	H5N1	HP	2022-06-15	50.280962	1.5909418	EA-2021-AB	wild	Chroicocephalus ridibundus		EPI_ISL_18445742	EPI2780703	EPI2780704	EPI2780702	EPI2780706	EPI2780699	EPI2780705	EPI2780701	EPI2780700
A/gull/France/22P018177/2022	H5N1	HP	2022-06-15	50.280967	1.5909419	EA-2022-BB	wild	Ichthyaetus melanocephalus		EPI_ISL_19135587	EPI3280887	EPI3280888	EPI3280886	EPI3280890	EPI3280883	EPI3280889	EPI3280885	EPI3280884
A/gull/France/22P018179/2022	H5N1	HP	2022-06-16	50.98707	2.1273121	EA-2022-BB	wild	Chroicocephalus ridibundus		EPI_ISL_19135588	EPI3280895	EPI3280896	EPI3280894	EPI3280898	EPI3280891	EPI3280897	EPI3280893	EPI3280892
A/gull/France/22P018525/2022	H5N1	HP	2022-06-18	49.2903122	-0.3859363	EA-2022-BB	wild	Larus argentatus		EPI_ISL_19135591	EPI3280919	EPI3280920	EPI3280918	EPI3280922	EPI3280915	EPI3280921	EPI3280917	EPI3280916
A/gull/France/22P018532/2022	H5N1	HP	2022-06-20	49.588	-1.2662184	EA-2022-BB	wild	Larus argentatus		EPI_ISL_19135592	EPI3280927	EPI3280928	EPI3280926	EPI3280930	EPI3280923	EPI3280929	EPI3280925	EPI3280924
A/gull/France/22P018567/2022	H5N1	HP	2022-06-21	49.4508306	-1.4405052	EA-2022-BB	wild	Larus argentatus		EPI_ISL_19135593	EPI3280935	EPI3280936	EPI3280934	EPI3280938	EPI3280931	EPI3280937	EPI3280933	EPI3280932
A/gull/France/22P018442/2022	H5N1	HP	2022-06-24	50.3637249156275	1.56556121346264	EA-2022-BB	wild	Larus argentatus		EPI_ISL_19135589	EPI3280903	EPI3280904	EPI3280902	EPI3280906	EPI3280899	EPI3280905	EPI3280901	EPI3280900
A/gull/France/22P018451/2022	H5N1	HP	2022-06-27	50.986	2.1273118	EA-2022-BB	wild	Chroicocephalus ridibundus		EPI_ISL_19135590	EPI3280911	EPI3280912	EPI3280910	EPI3280914	EPI3280907	EPI3280913	EPI3280909	EPI3280908
A/gull/France/22P018610/2022	H5N1	HP	2022-06-27	49.9379236698505	2.28312248626506	EA-2022-BB	wild	Larus argentatus		EPI_ISL_19135601	EPI3280985	EPI3280986	EPI3280984	EPI3280988	EPI3280981	EPI3280987	EPI3280983	EPI3280982
A/gull/France/22P018581/2022	H5N1	HP	2022-06-28	49.1899891	-1.3715419	EA-2022-BB	wild	Larus argentatus		EPI_ISL_19135595	EPI3280943	EPI3280944	EPI3280942	EPI3280946	EPI3280939	EPI3280945	EPI3280941	EPI3280940
A/gull/France/22P018585/2022	H5N1	HP	2022-06-28	49.3008653	-0.0751662	EA-2022-BB	wild	Larus argentatus		EPI_ISL_19135596	EPI3280951	EPI3280952	EPI3280950	EPI3280954	EPI3280947	EPI3280953	EPI3280949	EPI3280948
A/gull/France/22P018587/2022	H5N1	HP	2022-06-28	49.2934373	-0.1155085	EA-2022-BB	wild	Larus argentatus		EPI_ISL_19135598	EPI3280959	EPI3280960	EPI3280958	EPI3280962	EPI3280955	EPI3280961	EPI3280957	EPI3280956
A/gull/France/22P018599/2022	H5N1	HP	2022-06-28	49.5876	-1.2662184	EA-2022-BB	wild	Larus argentatus		EPI_ISL_19135599	EPI3280968	EPI3280969	EPI3280966	EPI3280971	EPI3280963	EPI3280970	EPI3280965	EPI3280964
A/gull/France/22P018603/2022	H5N1	HP	2022-06-28	50.2165693	1.624047	EA-2022-BB	wild	Ichthyaetus melanocephalus		EPI_ISL_19135600	EPI3280976	EPI3280977	EPI3280975	EPI3280980	EPI3280972	EPI3280978	EPI3280974	EPI3280973
A/gull/France/22P019071/2022	H5N1	HP	2022-06-30	49.047792	-1.4454857	EA-2022-BB	wild	Larus argentatus		EPI_ISL_19135602	EPI3280994	EPI3280995	EPI3280993	EPI3280997	EPI3280989	EPI3280996	EPI3280992	EPI3280991
A/gull/France/22P019368/2022	H5N1	HP	2022-07-01	49.3296058	-0.4566424	EA-2022-BB	wild	Larus marinus		EPI_ISL_19135605	EPI3281019	EPI3281021	EPI3281018	EPI3281023	EPI3281015	EPI3281022	EPI3281017	EPI3281016
A/gull/France/22P019073/2022	H5N1	HP	2022-07-04	49.3180769	-0.3555361	EA-2022-BB	wild	Larus argentatus		EPI_ISL_19135603	EPI3281002	EPI3281003	EPI3281001	EPI3281006	EPI3280998	EPI3281004	EPI3281000	EPI3280999
A/gull/France/22P019677/2022	H5N1	HP	2022-07-05	49.36	0.0752778	EA-2022-BB	wild	Larus argentatus		EPI_ISL_19135608	EPI3281045	EPI3281046	EPI3281044	EPI3281048	EPI3281040	EPI3281047	EPI3281043	EPI3281042
A/northern_gannet/France/22P019220/2022	H5N1	HP	2022-07-07	48.841765	-3.138517	EA-2020-C	wild	Morus bassanus		EPI_ISL_19135604	EPI3281011	EPI3281012	EPI3281010	EPI3281014	EPI3281007	EPI3281013	EPI3281009	EPI3281008
A/northern_gannet/France/22P019379/2022	H5N1	HP	2022-07-07	50.280963	1.5909418	EA-2020-C	wild	Morus bassanus		EPI_ISL_19135606	EPI3281028	EPI3281029	EPI3281027	EPI3281031	EPI3281024	EPI3281030	EPI3281026	EPI3281025
A/northern_gannet/France/22P019153/2022	H5N1	HP	2022-07-08	48.8085427	-3.3723211	EA-2020-C	wild	Morus bassanus		EPI_ISL_18445745	EPI2780727	EPI2780728	EPI2780726	EPI2780730	EPI2780723	EPI2780729	EPI2780725	EPI2780724
A/northern_gannet/France/22P019331/2022	H5N1	HP	2022-07-11	48.8995290477569	-3.43886845810547	EA-2020-C	wild	Morus bassanus		EPI_ISL_14702899	EPI2134866	EPI2134867	EPI2134868	EPI2134869	EPI2134870	EPI2134871	EPI2134872	EPI2134873
A/gull/France/22P019328/2022	H5N1	HP	2022-07-11	48.1735958	-2.7484464	EA-2022-BB	wild	Larus argentatus		EPI_ISL_18445747	EPI2780735	EPI2780736	EPI2780734	EPI2780738	EPI2780731	EPI2780737	EPI2780733	EPI2780732
A/tern/France/22P019507/2022	H5N1	HP	2022-07-13	50.6867281	2.882169	EA-2021-AB	wild	Sterna spp.		EPI_ISL_19135607	EPI3281036	EPI3281037	EPI3281035	EPI3281039	EPI3281032	EPI3281038	EPI3281034	EPI3281033
A/gull/France/22P019551/2022	H5N1	HP	2022-07-22	47.7477336	-3.3660907	EA-2022-BB	wild	Larus argentatus		EPI_ISL_18445748	EPI2780743	EPI2780744	EPI2780742	EPI2780746	EPI2780739	EPI2780745	EPI2780741	EPI2780740
A/northern_gannet/France/22P019553/2022	H5N1	HP	2022-07-23	48.0756527	-4.5115232	EA-2020-C	wild	Morus bassanus		EPI_ISL_18445749	EPI2780751	EPI2780752	EPI2780750	EPI2780754	EPI2780747	EPI2780753	EPI2780749	EPI2780748
A/gull/France/22P019691/2022	H5N1	HP	2022-07-23	48.5824932	-3.8331972	EA-2022-BB	wild	Larus argentatus		EPI_ISL_18445750	EPI2780759	EPI2780760	EPI2780758	EPI2780762	EPI2780755	EPI2780761	EPI2780757	EPI2780756
A/tern/France/22P019682/2022	H5N1	HP	2022-07-23	48.8139133	-1.5665949	EA-2021-AB	wild	Thalasseus sandvicensis		EPI_ISL_19135609	EPI3281053	EPI3281055	EPI3281052	EPI3281057	EPI3281049	EPI3281056	EPI3281051	EPI3281050
A/northern_gannet/France/22P019694/2022	H5N1	HP	2022-07-25	48.2463989	-4.4894463	EA-2020-C	wild	Morus bassanus		EPI_ISL_18445751	EPI2780767	EPI2780768	EPI2780766	EPI2780770	EPI2780763	EPI2780769	EPI2780765	EPI2780764
A/northern_gannet/France/22P019741/2022	H5N1	HP	2022-07-25	48.0153626	-4.4877863	EA-2020-C	wild	Morus bassanus		EPI_ISL_19135615	EPI3281103	EPI3281104	EPI3281102	EPI3281106	EPI3281099	EPI3281105	EPI3281101	EPI3281100
A/gull/France/22P019745/2022	H5N1	HP	2022-07-25	50.726	1.6118771	EA-2022-BB	wild	Rissa tridactyla		EPI_ISL_19135616	EPI3281111	EPI3281112	EPI3281110	EPI3281114	EPI3281107	EPI3281113	EPI3281109	EPI3281108
A/northern_gannet/France/22P019683/2022	H5N1	HP	2022-07-26	47.5198497	-3.1303304	EA-2020-C	wild	Morus bassanus		EPI_ISL_19135610	EPI3281062	EPI3281063	EPI3281061	EPI3281066	EPI3281058	EPI3281064	EPI3281060	EPI3281059
A/northern_gannet/France/22P019685/2022	H5N1	HP	2022-07-26	47.5980139	-3.1128349	EA-2020-C	wild	Morus bassanus		EPI_ISL_19135611	EPI3281071	EPI3281072	EPI3281070	EPI3281074	EPI3281067	EPI3281073	EPI3281069	EPI3281068
A/gull/France/22P019689/2022	H5N1	HP	2022-07-27	47.9960325	-4.1024782	EA-2022-BB	wild	Larus argentatus		EPI_ISL_19135612	EPI3281079	EPI3281080	EPI3281078	EPI3281082	EPI3281075	EPI3281081	EPI3281077	EPI3281076
A/northern_gannet/France/22P019752/2022	H5N1	HP	2022-07-27	48.8987261	-1.5677154	EA-2020-C	wild	Morus bassanus		EPI_ISL_19135617	EPI3281119	EPI3281120	EPI3281118	EPI3281122	EPI3281115	EPI3281121	EPI3281117	EPI3281116
A/gull/France/22P019721/2022	H5N1	HP	2022-07-28	48.51	-2.70959	EA-2022-BB	wild	Larus argentatus		EPI_ISL_19135613	EPI3281087	EPI3281088	EPI3281086	EPI3281090	EPI3281083	EPI3281089	EPI3281085	EPI3281084
A/gull/France/22P019723/2022	H5N1	HP	2022-07-28	48.5	-2.7096	EA-2022-BB	wild	Larus argentatus		EPI_ISL_19135614	EPI3281095	EPI3281096	EPI3281094	EPI3281098	EPI3281091	EPI3281097	EPI3281093	EPI3281092
A/northern_gannet/France/22P019762/2022	H5N1	HP	2022-07-28	48.649518	-2.0260409	EA-2020-C	wild	Morus bassanus		EPI_ISL_19135619	EPI3281135	EPI3281136	EPI3281134	EPI3281138	EPI3281131	EPI3281137	EPI3281133	EPI3281132
A/gull/France/22P019755/2022	H5N1	HP	2022-07-29	48.7867932	-3.1064982	EA-2022-BB	wild	Larus argentatus		EPI_ISL_19135618	EPI3281127	EPI3281128	EPI3281126	EPI3281130	EPI3281123	EPI3281129	EPI3281125	EPI3281124
A/gull/France/22P019882/2022	H5N1	HP	2022-07-29	50.981	2.04198	EA-2022-BB	wild	Larus argentatus		EPI_ISL_19135629	EPI3281215	EPI3281216	EPI3281214	EPI3281218	EPI3281211	EPI3281217	EPI3281213	EPI3281212
A/gull/France/22P019778/2022	H5N1	HP	2022-07-30	49.8703506	1.0502415	EA-2022-BB	wild	Larus argentatus		EPI_ISL_19135622	EPI3281159	EPI3281160	EPI3281158	EPI3281162	EPI3281155	EPI3281161	EPI3281157	EPI3281156
A/northern_gannet/France/22P019775/2022	H5N1	HP	2022-07-31	49.4884424	-1.8280875	EA-2022-BB	wild	Morus bassanus		EPI_ISL_19135621	EPI3281151	EPI3281152	EPI3281150	EPI3281154	EPI3281147	EPI3281153	EPI3281149	EPI3281148
A/gull/France/22P019766/2022	H5N1	HP	2022-08-02	48.5854291	-2.5302145	EA-2022-BB	wild	Larus argentatus		EPI_ISL_19135620	EPI3281143	EPI3281144	EPI3281142	EPI3281146	EPI3281139	EPI3281145	EPI3281141	EPI3281140
A/northern_gannet/France/22P019834/2022	H5N1	HP	2022-08-04	48.7322183	-3.4587994	EA-2020-C	wild	Morus bassanus		EPI_ISL_19135623	EPI3281167	EPI3281168	EPI3281166	EPI3281170	EPI3281163	EPI3281169	EPI3281165	EPI3281164
A/gull/France/22P019880/2022	H5N1	HP	2022-08-05	50.2147829	1.5647525	EA-2022-BB	wild	Larus argentatus		EPI_ISL_19135628	EPI3281207	EPI3281208	EPI3281206	EPI3281210	EPI3281203	EPI3281209	EPI3281205	EPI3281204
A/northern_gannet/France/22P019885/2022	H5N1	HP	2022-08-05	50.5188587	1.6192505	EA-2020-C	wild	Morus bassanus		EPI_ISL_19135630	EPI3281223	EPI3281224	EPI3281222	EPI3281226	EPI3281219	EPI3281225	EPI3281221	EPI3281220
A/northern_gannet/France/22P019853/2022	H5N1	HP	2022-08-06	49.497968	-1.14698	EA-2020-C	wild	Morus bassanus		EPI_ISL_19135625	EPI3281183	EPI3281184	EPI3281182	EPI3281186	EPI3281179	EPI3281185	EPI3281181	EPI3281180
A/northern_gannet/France/22P019845/2022	H5N1	HP	2022-08-07	48.109137	-4.282281	EA-2020-C	wild	Morus bassanus		EPI_ISL_19135624	EPI3281175	EPI3281176	EPI3281174	EPI3281178	EPI3281171	EPI3281177	EPI3281173	EPI3281172
A/gull/France/22P019863/2022	H5N1	HP	2022-08-10	47.98768432049439	-4.111513429732355	EA-2022-BB	wild	Larus argentatus		EPI_ISL_19135626	EPI3281191	EPI3281192	EPI3281190	EPI3281194	EPI3281187	EPI3281193	EPI3281189	EPI3281188
A/northern_gannet/France/22P020030/2022	H5N1	HP	2022-08-10	48.645	-4.36556	EA-2020-C	wild	Morus bassanus		EPI_ISL_19135635	EPI3281263	EPI3281264	EPI3281262	EPI3281266	EPI3281259	EPI3281265	EPI3281261	EPI3281260
A/gull/France/22P019876/2022	H5N1	HP	2022-08-11	47.7147553	-3.376302	EA-2022-BB	wild	Larus argentatus		EPI_ISL_19135627	EPI3281199	EPI3281200	EPI3281198	EPI3281202	EPI3281195	EPI3281201	EPI3281197	EPI3281196
A/gull/France/22P019950/2022	H5N1	HP	2022-08-12	47.8757017	-3.9223889	EA-2022-BB	wild	Larus argentatus		EPI_ISL_19135631	EPI3281231	EPI3281232	EPI3281230	EPI3281234	EPI3281227	EPI3281233	EPI3281229	EPI3281228
A/northern_gannet/France/22P020006/2022	H5N1	HP	2022-08-12	49.4562029	-1.271405	EA-2020-C	wild	Morus bassanus		EPI_ISL_19135634	EPI3281255	EPI3281256	EPI3281254	EPI3281258	EPI3281251	EPI3281257	EPI3281253	EPI3281252
A/gull/France/22P019961/2022	H5N1	HP	2022-08-15	47.7240686	-3.3424834	EA-2022-BB	wild	Larus argentatus		EPI_ISL_19135632	EPI3281239	EPI3281240	EPI3281238	EPI3281242	EPI3281235	EPI3281241	EPI3281237	EPI3281236
A/northern_gannet/France/22P019964/2022	H5N1	HP	2022-08-15	47.7240687	-3.3424835	EA-2020-C	wild	Morus bassanus		EPI_ISL_19135633	EPI3281247	EPI3281248	EPI3281246	EPI3281250	EPI3281243	EPI3281249	EPI3281245	EPI3281244
A/northern_gannet/France/22P020063/2022	H5N1	HP	2022-08-16	48.2772747	-4.5968963	EA-2020-C	wild	Morus bassanus		EPI_ISL_19135638	EPI3281287	EPI3281288	EPI3281286	EPI3281290	EPI3281283	EPI3281289	EPI3281285	EPI3281284
A/gull/France/22P020039/2022	H5N1	HP	2022-08-18	47.3400743	-2.4907732	EA-2022-BB	wild	Larus argentatus		EPI_ISL_19135636	EPI3281271	EPI3281272	EPI3281270	EPI3281274	EPI3281267	EPI3281273	EPI3281269	EPI3281268
A/gull/France/22P020048/2022	H5N1	HP	2022-08-18	47.34	-2.49	EA-2022-BB	wild	Larus argentatus		EPI_ISL_19135637	EPI3281279	EPI3281280	EPI3281278	EPI3281282	EPI3281275	EPI3281281	EPI3281277	EPI3281276
A/northern_gannet/France/22P020184/2022	H5N1	HP	2022-08-18	48.6341971	-4.4091613	EA-2020-C	wild	Morus bassanus		EPI_ISL_19135639	EPI3281295	EPI3281296	EPI3281294	EPI3281298	EPI3281291	EPI3281297	EPI3281293	EPI3281292
A/northern_gannet/France/22P020191/2022	H5N1	HP	2022-08-19	47.8099041	-4.2643135	EA-2020-C	wild	Morus bassanus		EPI_ISL_19135641	EPI3281311	EPI3281312	EPI3281310	EPI3281314	EPI3281307	EPI3281313	EPI3281309	EPI3281308
A/northern_gannet/France/22P020201/2022	H5N1	HP	2022-08-19	48.025459	-4.6109181	EA-2020-C	wild	Morus bassanus		EPI_ISL_19135648	EPI3281319	EPI3281320	EPI3281318	EPI3281322	EPI3281315	EPI3281321	EPI3281317	EPI3281316
A/gull/France/22P020237/2022	H5N1	HP	2022-08-19	50.280948	1.59073960781097	EA-2022-BB	wild	Ichthyaetus melanocephalus		EPI_ISL_19135685	EPI3281351	EPI3281352	EPI3281350	EPI3281354	EPI3281347	EPI3281353	EPI3281349	EPI3281348
A/gull/France/22P020259/2022	H5N1	HP	2022-08-20	48.7243382	-1.1662557	EA-2022-BB	wild	Larus argentatus		EPI_ISL_19135694	EPI3281359	EPI3281360	EPI3281358	EPI3281362	EPI3281355	EPI3281361	EPI3281357	EPI3281356
A/northern_gannet/France/22P020187/2022	H5N1	HP	2022-08-22	48.433792	-4.7309245	EA-2020-C	wild	Morus bassanus		EPI_ISL_19135640	EPI3281303	EPI3281304	EPI3281302	EPI3281306	EPI3281299	EPI3281305	EPI3281301	EPI3281300
A/gull/France/22P020204/2022	H5N1	HP	2022-08-23	47.4291286	-2.3907795	EA-2022-BB	wild	Larus argentatus		EPI_ISL_19135658	EPI3281327	EPI3281328	EPI3281326	EPI3281330	EPI3281323	EPI3281329	EPI3281325	EPI3281324
A/gull/France/22P020209/2022	H5N1	HP	2022-08-23	47.2733517	-2.2138905	EA-2022-BB	wild	Larus argentatus		EPI_ISL_19135667	EPI3281335	EPI3281336	EPI3281334	EPI3281338	EPI3281331	EPI3281337	EPI3281333	EPI3281332
A/gull/France/22P020216/2022	H5N1	HP	2022-08-23	47.1816681	-2.1497904	EA-2022-BB	wild	Larus argentatus		EPI_ISL_19135676	EPI3281343	EPI3281344	EPI3281342	EPI3281346	EPI3281339	EPI3281345	EPI3281341	EPI3281340
A/northern_gannet/France/22P020485/2022	H5N1	HP	2022-08-26	49.302	-0.0751662	EA-2020-C	wild	Morus bassanus		EPI_ISL_19135763	EPI3281423	EPI3281424	EPI3281422	EPI3281426	EPI3281419	EPI3281425	EPI3281421	EPI3281420
A/northern_gannet/France/22P020333/2022	H5N1	HP	2022-08-28	48.7732657	-3.5187179	EA-2020-C	wild	Morus bassanus		EPI_ISL_19135729	EPI3281391	EPI3281392	EPI3281390	EPI3281394	EPI3281387	EPI3281393	EPI3281389	EPI3281388
A/gull/France/22P020305/2022	H5N1	HP	2022-08-30	47.380461	-2.547179	EA-2022-BB	wild	Larus argentatus		EPI_ISL_19135704	EPI3281367	EPI3281368	EPI3281366	EPI3281370	EPI3281363	EPI3281369	EPI3281365	EPI3281364
A/gull/France/22P020309/2022	H5N1	HP	2022-08-30	47.276516	-2.481147	EA-2022-BB	wild	Larus argentatus		EPI_ISL_19135713	EPI3281375	EPI3281376	EPI3281374	EPI3281378	EPI3281371	EPI3281377	EPI3281373	EPI3281372
A/northern_gannet/France/22P020314/2022	H5N1	HP	2022-08-30	47.439851	-2.441575	EA-2020-C	wild	Morus bassanus		EPI_ISL_19135722	EPI3281383	EPI3281384	EPI3281382	EPI3281386	EPI3281379	EPI3281385	EPI3281381	EPI3281380
A/northern_gannet/France/22P020480/2022	H5N1	HP	2022-08-30	49.33531660240366	-0.42867492049431327	EA-2020-C	wild	Morus bassanus		EPI_ISL_19135754	EPI3281415	EPI3281416	EPI3281414	EPI3281418	EPI3281411	EPI3281417	EPI3281413	EPI3281412
A/gull/France/22P020394/2022	H5N1	HP	2022-09-03	47.3991145	-2.4595913	EA-2022-BB	wild	Larus argentatus		EPI_ISL_19135738	EPI3281399	EPI3281400	EPI3281398	EPI3281402	EPI3281395	EPI3281401	EPI3281397	EPI3281396
A/gull/France/22P020655/2022	H5N1	HP	2022-09-05	47.2843726	-2.3951595	EA-2022-BB	wild	Larus argentatus		EPI_ISL_19135772	EPI3281431	EPI3281432	EPI3281430	EPI3281434	EPI3281427	EPI3281433	EPI3281429	EPI3281428
A/northern_gannet/France/22P020664/2022	H5N1	HP	2022-09-05	47.2771383	-2.4791931	EA-2020-C	wild	Morus bassanus		EPI_ISL_19135788	EPI3281447	EPI3281448	EPI3281446	EPI3281450	EPI3281443	EPI3281449	EPI3281445	EPI3281444
A/gull/France/22P020473/2022	H5N1	HP	2022-09-06	49.5175970190364	3.14770842622419	EA-2022-BB	wild	Larus spp.		EPI_ISL_19135748	EPI3281407	EPI3281408	EPI3281406	EPI3281410	EPI3281403	EPI3281409	EPI3281405	EPI3281404
A/northern_gannet/France/22P020659/2022	H5N1	HP	2022-09-08	47.2843727	-2.3951596	EA-2022-BB	wild	Morus bassanus		EPI_ISL_19135782	EPI3281439	EPI3281440	EPI3281438	EPI3281442	EPI3281435	EPI3281441	EPI3281437	EPI3281436
A/northern_gannet/France/22P020770/2022	H5N1	HP	2022-09-09	46.1491638	-1.3115373	EA-2020-C	wild	Morus bassanus		EPI_ISL_19135796	EPI3281455	EPI3281456	EPI3281454	EPI3281458	EPI3281451	EPI3281457	EPI3281453	EPI3281452
A/northern_gannet/France/22P020794/2022	H5N1	HP	2022-09-09	47.182	-2.15	EA-2020-C	wild	Morus bassanus		EPI_ISL_19135815	EPI3281471	EPI3281472	EPI3281470	EPI3281474	EPI3281467	EPI3281473	EPI3281469	EPI3281468
A/gull/France/22P020814/2022	H5N1	HP	2022-09-10	47.265382	-2.237906	EA-2022-BB	wild	Larus argentatus		EPI_ISL_19135827	EPI3281495	EPI3281496	EPI3281494	EPI3281498	EPI3281491	EPI3281497	EPI3281493	EPI3281492
A/gull/France/22P020808/2022	H5N1	HP	2022-09-13	47.1152695	-2.1040102	EA-2022-BB	wild	Larus argentatus		EPI_ISL_19135822	EPI3281479	EPI3281480	EPI3281478	EPI3281482	EPI3281475	EPI3281481	EPI3281477	EPI3281476
A/northern_gannet/France/22P020811/2022	H5N1	HP	2022-09-13	47.3468646	-2.5080068	EA-2020-C	wild	Morus bassanus		EPI_ISL_19135826	EPI3281487	EPI3281488	EPI3281486	EPI3281490	EPI3281483	EPI3281489	EPI3281485	EPI3281484
A/northern_gannet/France/22P020789/2022	H5N1	HP	2022-09-14	47.3805342	-2.5479201	EA-2020-C	wild	Morus bassanus		EPI_ISL_19135806	EPI3281463	EPI3281464	EPI3281462	EPI3281466	EPI3281459	EPI3281465	EPI3281461	EPI3281460
A/gull/France/22P020883/2022	H5N1	HP	2022-09-16	47.35	-2.51	EA-2022-BB	wild	Larus marinus		EPI_ISL_19135828	EPI3281503	EPI3281504	EPI3281502	EPI3281506	EPI3281499	EPI3281505	EPI3281501	EPI3281500
A/gull/France/22P022466/2022	H5N1	HP	2022-10-13	50.3370028085181	1.56434439761184	EA-2022-BC	wild	Chroicocephalus ridibundus		EPI_ISL_19135829	EPI3281511	EPI3281512	EPI3281510	EPI3281514	EPI3281507	EPI3281513	EPI3281509	EPI3281508
A/gull/France/22P023531/2022	H5N1	HP	2022-11-15	43.029047	2.9808695	EA-2021-AB	wild	Chroicocephalus ridibundus		EPI_ISL_18722086	EPI2887180	EPI2887181	EPI2887179	EPI2887183	EPI2887176	EPI2887182	EPI2887178	EPI2887177
A/gull/France/22P025583/2022	H5N1	HP	2022-12-02	48.3601528	4.400449	EA-2021-AB	wild	Larus spp.		EPI_ISL_19135831	EPI3281527	EPI3281528	EPI3281526	EPI3281530	EPI3281523	EPI3281529	EPI3281525	EPI3281524
A/gull/France/22P025512/2022	H5N1	HP	2022-12-07	50.7	3.2	EA-2021-AB	wild	Chroicocephalus ridibundus		EPI_ISL_19135830	EPI3281519	EPI3281520	EPI3281518	EPI3281522	EPI3281515	EPI3281521	EPI3281517	EPI3281516
A/gull/France/22P026696/2022	H5N1	HP	2022-12-27	49.9	2.3	EA-2022-BB	wild	Chroicocephalus ridibundus		EPI_ISL_19135833	EPI3281543	EPI3281544	EPI3281542	EPI3281546	EPI3281539	EPI3281545	EPI3281541	EPI3281540
A/gull/France/23P000614/2022	H5N1	HP	2022-12-27	48.9254221	2.2940122	EA-2022-BB	wild	Chroicocephalus ridibundus		EPI_ISL_19135840	EPI3281599	EPI3281600	EPI3281598	EPI3281602	EPI3281595	EPI3281601	EPI3281597	EPI3281596
A/gull/France/22P026393/2022	H5N1	HP	2022-12-28	49.9246182	1.0791444	EA-2022-BB	wild	Larus marinus		EPI_ISL_19135832	EPI3281535	EPI3281536	EPI3281534	EPI3281538	EPI3281531	EPI3281537	EPI3281533	EPI3281532
A/gull/France/23P000619/2022	H5N1	HP	2022-12-28	48.7443189	2.4699741	EA-2022-BB	wild	Chroicocephalus ridibundus		EPI_ISL_19135841	EPI3281607	EPI3281608	EPI3281606	EPI3281610	EPI3281603	EPI3281609	EPI3281605	EPI3281604
A/gull/France/23P000010/2022	H5N1	HP	2022-12-29	48.9699732	2.3068482	EA-2022-BB	wild	Chroicocephalus ridibundus		EPI_ISL_19135834	EPI3281551	EPI3281552	EPI3281550	EPI3281554	EPI3281547	EPI3281553	EPI3281549	EPI3281548
A/gull/France/23P000317/2023	H5N1	HP	2023-01-02	50.7034622	3.0921638	EA-2022-BB	wild	Chroicocephalus ridibundus		EPI_ISL_19135836	EPI3281567	EPI3281568	EPI3281566	EPI3281570	EPI3281563	EPI3281569	EPI3281565	EPI3281564
A/gull/France/23P000312/2023	H5N1	HP	2023-01-03	49.9082911	2.5110728	EA-2022-BB	wild	Chroicocephalus ridibundus		EPI_ISL_19135835	EPI3281559	EPI3281560	EPI3281558	EPI3281562	EPI3281555	EPI3281561	EPI3281557	EPI3281556
A/gull/France/23P000524/2023	H5N1	HP	2023-01-03	50.7259985	1.6118771	EA-2022-BB	wild	Chroicocephalus ridibundus		EPI_ISL_19135838	EPI3281583	EPI3281584	EPI3281582	EPI3281586	EPI3281579	EPI3281585	EPI3281581	EPI3281580
A/gull/France/23P000623/2023	H5N1	HP	2023-01-03	48.8636428	2.2763826	EA-2022-BB	wild	Chroicocephalus ridibundus		EPI_ISL_19135842	EPI3281615	EPI3281616	EPI3281614	EPI3281618	EPI3281611	EPI3281617	EPI3281613	EPI3281612
A/gull/France/23P000487/2023	H5N1	HP	2023-01-05	45.7578137	4.8320114	EA-2022-BB	wild	Chroicocephalus ridibundus		EPI_ISL_19135837	EPI3281575	EPI3281576	EPI3281574	EPI3281578	EPI3281571	EPI3281577	EPI3281573	EPI3281572
A/gull/France/23P000613/2023	H5N1	HP	2023-01-05	48.8330859	2.3268761	EA-2022-BB	wild	Chroicocephalus ridibundus		EPI_ISL_19135839	EPI3281591	EPI3281592	EPI3281590	EPI3281594	EPI3281587	EPI3281593	EPI3281589	EPI3281588
A/gull/France/23P000665/2023	H5N1	HP	2023-01-10	48.6708729	2.3750351	EA-2022-BB	wild	Chroicocephalus ridibundus		EPI_ISL_19135843	EPI3281623	EPI3281624	EPI3281622	EPI3281626	EPI3281619	EPI3281625	EPI3281621	EPI3281620
A/gull/France/23P000715/2023	H5N1	HP	2023-01-10	48.9420503	2.8056507	EA-2022-BB	wild	Chroicocephalus ridibundus		EPI_ISL_19135846	EPI3281647	EPI3281648	EPI3281646	EPI3281650	EPI3281643	EPI3281649	EPI3281645	EPI3281644
A/gull/France/23P000717/2023	H5N1	HP	2023-01-10	48.9263555	2.7189327	EA-2022-BB	wild	Chroicocephalus ridibundus		EPI_ISL_19135847	EPI3281655	EPI3281656	EPI3281654	EPI3281658	EPI3281651	EPI3281657	EPI3281653	EPI3281652
A/gull/France/23P000668/2023	H5N1	HP	2023-01-11	46.96	-1.115	EA-2022-BB	wild	Chroicocephalus ridibundus		EPI_ISL_19135844	EPI3281631	EPI3281632	EPI3281630	EPI3281634	EPI3281627	EPI3281633	EPI3281629	EPI3281628
A/gull/France/23P000688/2023	H5N1	HP	2023-01-11	45.7779083251953	4.853210449218	EA-2022-BB	wild	Chroicocephalus ridibundus		EPI_ISL_19135845	EPI3281639	EPI3281640	EPI3281638	EPI3281642	EPI3281635	EPI3281641	EPI3281637	EPI3281636
A/gull/France/23P000720/2023	H5N1	HP	2023-01-11	47.28	-2.4	EA-2022-BB	wild	Larus argentatus		EPI_ISL_19135848	EPI3281663	EPI3281664	EPI3281662	EPI3281666	EPI3281659	EPI3281665	EPI3281661	EPI3281660
A/gull/France/23P000770/2023	H5N1	HP	2023-01-11	50.5977229	2.955471	EA-2022-BB	wild	Chroicocephalus ridibundus		EPI_ISL_19135850	EPI3281679	EPI3281680	EPI3281678	EPI3281682	EPI3281675	EPI3281681	EPI3281677	EPI3281676
A/gull/France/23P001104/2023	H5N1	HP	2023-01-12	49.1902	2.41521	EA-2022-BB	wild	Chroicocephalus ridibundus		EPI_ISL_19135852	EPI3281695	EPI3281696	EPI3281694	EPI3281698	EPI3281691	EPI3281697	EPI3281693	EPI3281692
A/gull/France/23P001392/2023	H5N1	HP	2023-01-13	49.0049712	1.9100835	EA-2022-BB	wild	Chroicocephalus ridibundus		EPI_ISL_19135856	EPI3281727	EPI3281728	EPI3281726	EPI3281730	EPI3281723	EPI3281729	EPI3281725	EPI3281724
A/gull/France/23P001738/2023	H5N1	HP	2023-01-13	48.8418574450588	2.30197335455867	EA-2022-BB	wild	Chroicocephalus ridibundus		EPI_ISL_19135883	EPI3281943	EPI3281944	EPI3281942	EPI3281946	EPI3281939	EPI3281945	EPI3281941	EPI3281940
A/gull/France/23P000768/2023	H5N1	HP	2023-01-14	50.692	3.1741734	EA-2022-BB	wild	Chroicocephalus ridibundus		EPI_ISL_19135849	EPI3281671	EPI3281672	EPI3281670	EPI3281674	EPI3281667	EPI3281673	EPI3281669	EPI3281668
A/gull/France/23P001397/2023	H5N1	HP	2023-01-14	48.77	2.0381228	EA-2022-BB	wild	Chroicocephalus ridibundus		EPI_ISL_19135858	EPI3281743	EPI3281744	EPI3281742	EPI3281746	EPI3281739	EPI3281745	EPI3281741	EPI3281740
A/gull/France/23P001385/2023	H5N1	HP	2023-01-15	48.7698937	2.0381228	EA-2022-BB	wild	Chroicocephalus ridibundus		EPI_ISL_19135854	EPI3281711	EPI3281712	EPI3281710	EPI3281714	EPI3281707	EPI3281713	EPI3281709	EPI3281708
A/gull/France/23P001097/2023	H5N1	HP	2023-01-16	49.19	2.41521	EA-2022-BB	wild	Chroicocephalus ridibundus		EPI_ISL_19135851	EPI3281687	EPI3281688	EPI3281686	EPI3281690	EPI3281683	EPI3281689	EPI3281685	EPI3281684
A/gull/France/23P001454/2023	H5N1	HP	2023-01-16	49.2174377	2.4215332	EA-2022-BB	wild	Chroicocephalus ridibundus		EPI_ISL_19135860	EPI3281759	EPI3281760	EPI3281758	EPI3281762	EPI3281755	EPI3281761	EPI3281757	EPI3281756
A/gull/France/23P001721/2023	H5N1	HP	2023-01-17	48.9451866149902	2.24648141860961	EA-2022-BB	wild	Chroicocephalus ridibundus		EPI_ISL_19135881	EPI3281927	EPI3281928	EPI3281926	EPI3281930	EPI3281923	EPI3281929	EPI3281925	EPI3281924
A/gull/France/23P001750/2023	H5N1	HP	2023-01-17	48.9921015	1.7353686	EA-2022-BB	wild	Chroicocephalus ridibundus		EPI_ISL_19135886	EPI3281967	EPI3281968	EPI3281966	EPI3281970	EPI3281963	EPI3281969	EPI3281965	EPI3281964
A/gull/France/23P001389/2023	H5N1	HP	2023-01-18	49.0737614	1.6685753	EA-2022-BB	wild	Chroicocephalus ridibundus		EPI_ISL_19135855	EPI3281719	EPI3281720	EPI3281718	EPI3281722	EPI3281715	EPI3281721	EPI3281717	EPI3281716
A/gull/France/23P001394/2023	H5N1	HP	2023-01-18	49.074	1.67	EA-2022-BB	wild	Larus argentatus		EPI_ISL_19135857	EPI3281735	EPI3281736	EPI3281734	EPI3281738	EPI3281731	EPI3281737	EPI3281733	EPI3281732
A/gull/France/23P001401/2023	H5N1	HP	2023-01-18	48.74565	2.26796	EA-2022-BB	wild	Chroicocephalus ridibundus		EPI_ISL_19135859	EPI3281751	EPI3281752	EPI3281750	EPI3281754	EPI3281747	EPI3281753	EPI3281749	EPI3281748
A/gull/France/23P001358/2023	H5N1	HP	2023-01-19	45.6446435	5.0100345	EA-2022-BB	wild	other gull		EPI_ISL_19135853	EPI3281703	EPI3281704	EPI3281702	EPI3281706	EPI3281699	EPI3281705	EPI3281701	EPI3281700
A/gull/France/23P001577/2023	H5N1	HP	2023-01-20	48.624	4.7078066	EA-2022-BB	wild	Chroicocephalus ridibundus		EPI_ISL_19135868	EPI3281823	EPI3281824	EPI3281822	EPI3281826	EPI3281819	EPI3281825	EPI3281821	EPI3281820
A/gull/France/23P001597/2023	H5N1	HP	2023-01-20	48.629966	2.4381816	EA-2022-BB	wild	Chroicocephalus ridibundus		EPI_ISL_19135871	EPI3281847	EPI3281848	EPI3281846	EPI3281850	EPI3281843	EPI3281849	EPI3281845	EPI3281844
A/gull/France/23P001598/2023	H5N1	HP	2023-01-20	50.7333102	2.4094016	EA-2022-BB	wild	Larus argentatus		EPI_ISL_19135872	EPI3281855	EPI3281856	EPI3281854	EPI3281858	EPI3281851	EPI3281857	EPI3281853	EPI3281852
A/gull/France/23P001751/2023	H5N1	HP	2023-01-20	48.9776387	2.3834785	EA-2022-BB	wild	Chroicocephalus ridibundus		EPI_ISL_19135887	EPI3281975	EPI3281976	EPI3281974	EPI3281978	EPI3281971	EPI3281977	EPI3281973	EPI3281972
A/gull/France/23P002069/2023	H5N1	HP	2023-01-20	48.1978559	3.282606	EA-2022-BB	wild	Chroicocephalus ridibundus		EPI_ISL_19135938	EPI3282383	EPI3282384	EPI3282382	EPI3282386	EPI3282379	EPI3282385	EPI3282381	EPI3282380
A/gull/France/23P001549/2023	H5N1	HP	2023-01-21	49.2619543	6.168332	EA-2022-BB	wild	Chroicocephalus ridibundus		EPI_ISL_19135861	EPI3281767	EPI3281768	EPI3281766	EPI3281770	EPI3281763	EPI3281769	EPI3281765	EPI3281764
A/gull/France/23P001565/2023	H5N1	HP	2023-01-21	47.2241251	2.4451834	EA-2022-BB	wild	Chroicocephalus ridibundus		EPI_ISL_19135865	EPI3281799	EPI3281800	EPI3281798	EPI3281802	EPI3281795	EPI3281801	EPI3281797	EPI3281796
A/gull/France/23P001561/2023	H5N1	HP	2023-01-22	44.9528222	4.8953847	EA-2022-BB	wild	Chroicocephalus ridibundus		EPI_ISL_19135863	EPI3281783	EPI3281784	EPI3281782	EPI3281786	EPI3281779	EPI3281785	EPI3281781	EPI3281780
A/gull/France/23P001564/2023	H5N1	HP	2023-01-22	48.9025946	6.0547691	EA-2022-BB	wild	Chroicocephalus ridibundus		EPI_ISL_19135864	EPI3281791	EPI3281792	EPI3281790	EPI3281794	EPI3281787	EPI3281793	EPI3281789	EPI3281788
A/gull/France/23P001618/2023	H5N1	HP	2023-01-22	48.499087	5.9663605	EA-2022-BB	wild	Chroicocephalus ridibundus		EPI_ISL_19135878	EPI3281903	EPI3281904	EPI3281902	EPI3281906	EPI3281899	EPI3281905	EPI3281901	EPI3281900
A/gull/France/23P002057/2023	H5N1	HP	2023-01-22	50.6188491	1.6306156	EA-2022-BB	wild	Larus argentatus		EPI_ISL_19135933	EPI3282343	EPI3282344	EPI3282342	EPI3282346	EPI3282339	EPI3282345	EPI3282341	EPI3282340
A/gull/France/23P001551/2023	H5N1	HP	2023-01-23	49.2619544	6.168333	EA-2022-BB	wild	Chroicocephalus ridibundus		EPI_ISL_19135862	EPI3281775	EPI3281776	EPI3281774	EPI3281778	EPI3281771	EPI3281777	EPI3281773	EPI3281772
A/gull/France/23P001605/2023	H5N1	HP	2023-01-23	48.5684165	7.7732821	EA-2021-AB	wild	Chroicocephalus ridibundus		EPI_ISL_19135874	EPI3281871	EPI3281872	EPI3281870	EPI3281874	EPI3281867	EPI3281873	EPI3281869	EPI3281868
A/gull/France/23P001613/2023	H5N1	HP	2023-01-23	49.2414	6.2068	EA-2022-BB	wild	Chroicocephalus ridibundus		EPI_ISL_19135876	EPI3281887	EPI3281888	EPI3281886	EPI3281890	EPI3281883	EPI3281889	EPI3281885	EPI3281884
A/gull/France/23P001745/2023	H5N1	HP	2023-01-23	48.7070503234863	2.07023525238037	EA-2022-BB	wild	Chroicocephalus ridibundus		EPI_ISL_19135885	EPI3281959	EPI3281960	EPI3281958	EPI3281962	EPI3281955	EPI3281961	EPI3281957	EPI3281956
A/gull/France/23P001855/2023	H5N1	HP	2023-01-23	50.280959	1.5909417	EA-2022-BB	wild	Larus argentatus		EPI_ISL_19135901	EPI3282087	EPI3282088	EPI3282086	EPI3282090	EPI3282083	EPI3282089	EPI3282085	EPI3282084
A/gull/France/23P001937/2023	H5N1	HP	2023-01-23	49.4179497	2.8263171	EA-2022-BB	wild	Chroicocephalus ridibundus		EPI_ISL_19135903	EPI3282103	EPI3282104	EPI3282102	EPI3282106	EPI3282099	EPI3282105	EPI3282101	EPI3282100
A/gull/France/23P001571/2023	H5N1	HP	2023-01-24	45.758	4.83	EA-2022-BB	wild	Chroicocephalus ridibundus		EPI_ISL_19135866	EPI3281807	EPI3281808	EPI3281806	EPI3281810	EPI3281803	EPI3281809	EPI3281805	EPI3281804
A/gull/France/23P001594/2023	H5N1	HP	2023-01-24	49.3094836	2.7288582	EA-2022-BB	wild	Chroicocephalus ridibundus		EPI_ISL_19135870	EPI3281839	EPI3281840	EPI3281838	EPI3281842	EPI3281835	EPI3281841	EPI3281837	EPI3281836
A/gull/France/23P001616/2023	H5N1	HP	2023-01-24	48.9188148	5.811844	EA-2022-BB	wild	Chroicocephalus ridibundus		EPI_ISL_19135877	EPI3281895	EPI3281896	EPI3281894	EPI3281898	EPI3281891	EPI3281897	EPI3281893	EPI3281892
A/gull/France/23P001575/2023	H5N1	HP	2023-01-25	44.8885322	4.8506753	EA-2022-BB	wild	Chroicocephalus ridibundus		EPI_ISL_19135867	EPI3281815	EPI3281816	EPI3281814	EPI3281818	EPI3281811	EPI3281817	EPI3281813	EPI3281812
A/gull/France/23P001592/2023	H5N1	HP	2023-01-25	51.034771	2.3772527	EA-2022-BB	wild	Chroicocephalus ridibundus		EPI_ISL_19135869	EPI3281831	EPI3281832	EPI3281830	EPI3281834	EPI3281827	EPI3281833	EPI3281829	EPI3281828
A/gull/France/23P001600/2023	H5N1	HP	2023-01-25	48.6789049	6.5808289	EA-2022-BB	wild	Chroicocephalus ridibundus		EPI_ISL_19135873	EPI3281863	EPI3281864	EPI3281862	EPI3281866	EPI3281859	EPI3281865	EPI3281861	EPI3281860
A/gull/France/23P001735/2023	H5N1	HP	2023-01-25	48.7305272	2.44782	EA-2022-BB	wild	Chroicocephalus ridibundus		EPI_ISL_19135882	EPI3281935	EPI3281936	EPI3281934	EPI3281938	EPI3281931	EPI3281937	EPI3281933	EPI3281932
A/gull/France/23P001828/2023	H5N1	HP	2023-01-25	45.7582	4.833	EA-2022-BB	wild	Chroicocephalus ridibundus		EPI_ISL_19135894	EPI3282031	EPI3282032	EPI3282030	EPI3282034	EPI3282027	EPI3282033	EPI3282029	EPI3282028
A/gull/France/23P001610/2023	H5N1	HP	2023-01-26	47.6373851	7.5291705	EA-2021-AB	wild	Chroicocephalus ridibundus		EPI_ISL_19135875	EPI3281879	EPI3281880	EPI3281878	EPI3281882	EPI3281875	EPI3281881	EPI3281877	EPI3281876
A/gull/France/23P001718/2023	H5N1	HP	2023-01-26	47.9421069	0.1811991	EA-2022-BB	wild	Chroicocephalus ridibundus		EPI_ISL_19135880	EPI3281919	EPI3281920	EPI3281918	EPI3281922	EPI3281915	EPI3281921	EPI3281917	EPI3281916
A/gull/France/23P001742/2023	H5N1	HP	2023-01-26	48.2565061270963	4.33439859383561	EA-2022-BB	wild	Chroicocephalus ridibundus		EPI_ISL_19135884	EPI3281951	EPI3281952	EPI3281950	EPI3281954	EPI3281947	EPI3281953	EPI3281949	EPI3281948
A/gull/France/23P001805/2023	H5N1	HP	2023-01-26	50.6964303194963	2.86925131181167	EA-2022-BB	wild	Chroicocephalus ridibundus		EPI_ISL_19135893	EPI3282023	EPI3282024	EPI3282022	EPI3282026	EPI3282019	EPI3282025	EPI3282021	EPI3282020
A/gull/France/23P001936/2023	H5N1	HP	2023-01-26	48.7248805	1.4245528	EA-2022-BB	wild	Chroicocephalus ridibundus		EPI_ISL_19135902	EPI3282095	EPI3282096	EPI3282094	EPI3282098	EPI3282091	EPI3282097	EPI3282093	EPI3282092
A/gull/France/23P001962/2023	H5N1	HP	2023-01-26	48.61939	2.15475	EA-2022-BB	wild	Chroicocephalus ridibundus		EPI_ISL_19135910	EPI3282159	EPI3282160	EPI3282158	EPI3282162	EPI3282155	EPI3282161	EPI3282157	EPI3282156
A/gull/France/23P002063/2023	H5N1	HP	2023-01-26	48.492439	3.4978181	EA-2022-BB	wild	Chroicocephalus ridibundus		EPI_ISL_19135936	EPI3282367	EPI3282368	EPI3282366	EPI3282370	EPI3282363	EPI3282369	EPI3282365	EPI3282364
A/gull/France/23P001782/2023	H5N1	HP	2023-01-27	49.1515848	6.1519224	EA-2022-BB	wild	Chroicocephalus ridibundus		EPI_ISL_19135888	EPI3281983	EPI3281984	EPI3281982	EPI3281986	EPI3281979	EPI3281985	EPI3281981	EPI3281980
A/gull/France/23P001783/2023	H5N1	HP	2023-01-27	48.9919422	6.7154394	EA-2022-BB	wild	Chroicocephalus ridibundus		EPI_ISL_19135889	EPI3281991	EPI3281992	EPI3281990	EPI3281994	EPI3281987	EPI3281993	EPI3281989	EPI3281988
A/gull/France/23P001785/2023	H5N1	HP	2023-01-27	49.112	6.18	EA-2022-BB	wild	Chroicocephalus ridibundus		EPI_ISL_19135890	EPI3281999	EPI3282000	EPI3281998	EPI3282002	EPI3281995	EPI3282001	EPI3281997	EPI3281996
A/gull/France/23P001842/2023	H5N1	HP	2023-01-27	48.0851534	6.047483	EA-2022-BB	wild	Chroicocephalus ridibundus		EPI_ISL_19135899	EPI3282071	EPI3282072	EPI3282070	EPI3282074	EPI3282067	EPI3282073	EPI3282069	EPI3282068
A/gull/France/23P001941/2023	H5N1	HP	2023-01-27	46.9638111959564	-1.13893032073974	EA-2022-BB	wild	Chroicocephalus ridibundus		EPI_ISL_19135905	EPI3282119	EPI3282120	EPI3282118	EPI3282122	EPI3282115	EPI3282121	EPI3282117	EPI3282116
A/gull/France/23P002041/2023	H5N1	HP	2023-01-27	48.3641051	2.9920342	EA-2022-BB	wild	Chroicocephalus ridibundus		EPI_ISL_19135930	EPI3282319	EPI3282320	EPI3282318	EPI3282322	EPI3282315	EPI3282321	EPI3282317	EPI3282316
A/gull/France/23P001788/2023	H5N1	HP	2023-01-28	49.7033759	4.9433409	EA-2022-BB	wild	Chroicocephalus ridibundus		EPI_ISL_19135891	EPI3282007	EPI3282008	EPI3282006	EPI3282010	EPI3282003	EPI3282009	EPI3282005	EPI3282004
A/gull/France/23P001837/2023	H5N1	HP	2023-01-28	47.6054816	7.5696755	EA-2022-BB	wild	Chroicocephalus ridibundus		EPI_ISL_19135898	EPI3282063	EPI3282064	EPI3282062	EPI3282066	EPI3282059	EPI3282065	EPI3282061	EPI3282060
A/gull/France/23P002038/2023	H5N1	HP	2023-01-28	48.492439	3.4978181	EA-2022-BB	wild	Chroicocephalus ridibundus		EPI_ISL_19135929	EPI3282311	EPI3282312	EPI3282310	EPI3282314	EPI3282307	EPI3282313	EPI3282309	EPI3282308
A/gull/France/23P002043/2023	H5N1	HP	2023-01-28	47.7961287	3.570579	EA-2022-BB	wild	Chroicocephalus ridibundus		EPI_ISL_19135931	EPI3282327	EPI3282328	EPI3282326	EPI3282330	EPI3282323	EPI3282329	EPI3282325	EPI3282324
A/gull/France/23P001790/2023	H5N1	HP	2023-01-29	49.7248464	4.7537048	EA-2022-BB	wild	Chroicocephalus ridibundus		EPI_ISL_19135892	EPI3282015	EPI3282016	EPI3282014	EPI3282018	EPI3282011	EPI3282017	EPI3282013	EPI3282012
A/gull/France/23P001844/2023	H5N1	HP	2023-01-29	46.11667	3.41667	EA-2022-BB	wild	Chroicocephalus ridibundus		EPI_ISL_19135900	EPI3282079	EPI3282080	EPI3282078	EPI3282082	EPI3282075	EPI3282081	EPI3282077	EPI3282076
A/gull/France/23P001976/2023	H5N1	HP	2023-01-29	47.879147	1.9631806	EA-2022-BB	wild	Chroicocephalus ridibundus		EPI_ISL_19135916	EPI3282207	EPI3282208	EPI3282206	EPI3282210	EPI3282203	EPI3282209	EPI3282205	EPI3282204
A/gull/France/23P001993/2023	H5N1	HP	2023-01-29	48.4502626	1.2387543	EA-2022-BB	wild	Chroicocephalus ridibundus		EPI_ISL_19135918	EPI3282223	EPI3282224	EPI3282222	EPI3282226	EPI3282219	EPI3282225	EPI3282221	EPI3282220
A/gull/France/23P002014/2023	H5N1	HP	2023-01-29	47.7467233	7.3389937	EA-2022-BB	wild	Chroicocephalus ridibundus		EPI_ISL_19135924	EPI3282271	EPI3282272	EPI3282270	EPI3282274	EPI3282267	EPI3282273	EPI3282269	EPI3282268
A/gull/France/23P002055/2023	H5N1	HP	2023-01-29	48.492439	3.4978181	EA-2022-BB	wild	Chroicocephalus ridibundus		EPI_ISL_19135932	EPI3282335	EPI3282336	EPI3282334	EPI3282338	EPI3282331	EPI3282337	EPI3282333	EPI3282332
A/gull/France/23P002073/2023	H5N1	HP	2023-01-29	47.6339612	6.106983	EA-2022-BB	wild	Chroicocephalus ridibundus		EPI_ISL_19135939	EPI3282391	EPI3282392	EPI3282390	EPI3282394	EPI3282387	EPI3282393	EPI3282389	EPI3282388
A/gull/France/23P002339/2023	H5N1	HP	2023-01-29	49.482563	0.875496	EA-2022-BB	wild	Chroicocephalus ridibundus		EPI_ISL_19135953	EPI3282503	EPI3282504	EPI3282502	EPI3282506	EPI3282499	EPI3282505	EPI3282501	EPI3282500
A/gull/France/23P001717/2023	H5N1	HP	2023-01-30	48.4469313	1.2083665	EA-2022-BB	wild	Chroicocephalus ridibundus		EPI_ISL_19135879	EPI3281911	EPI3281912	EPI3281910	EPI3281914	EPI3281907	EPI3281913	EPI3281909	EPI3281908
A/gull/France/23P001829/2023	H5N1	HP	2023-01-30	49.7005556	4.7958333	EA-2022-BB	wild	Chroicocephalus ridibundus		EPI_ISL_19135895	EPI3282039	EPI3282040	EPI3282038	EPI3282042	EPI3282035	EPI3282041	EPI3282037	EPI3282036
A/gull/France/23P001833/2023	H5N1	HP	2023-01-30	49.5149381	4.7654118	EA-2022-BB	wild	Chroicocephalus ridibundus		EPI_ISL_19135896	EPI3282047	EPI3282048	EPI3282046	EPI3282050	EPI3282043	EPI3282049	EPI3282045	EPI3282044
A/gull/France/23P001835/2023	H5N1	HP	2023-01-30	49.6746828	5.0356518	EA-2022-BB	wild	Chroicocephalus ridibundus		EPI_ISL_19135897	EPI3282055	EPI3282056	EPI3282054	EPI3282058	EPI3282051	EPI3282057	EPI3282053	EPI3282052
A/gull/France/23P001939/2023	H5N1	HP	2023-01-30	49.4532854	3.606899	EA-2022-BB	wild	Chroicocephalus ridibundus		EPI_ISL_19135904	EPI3282111	EPI3282112	EPI3282110	EPI3282114	EPI3282107	EPI3282113	EPI3282109	EPI3282108
A/gull/France/23P001944/2023	H5N1	HP	2023-01-30	47.7403961	-1.1765625	EA-2022-BB	wild	Chroicocephalus ridibundus		EPI_ISL_19135906	EPI3282127	EPI3282128	EPI3282126	EPI3282130	EPI3282123	EPI3282129	EPI3282125	EPI3282124
A/gull/France/23P001955/2023	H5N1	HP	2023-01-30	47.4658872	1.874337	EA-2022-BB	wild	Chroicocephalus ridibundus		EPI_ISL_19135908	EPI3282143	EPI3282144	EPI3282142	EPI3282146	EPI3282139	EPI3282145	EPI3282141	EPI3282140
A/gull/France/23P001957/2023	H5N1	HP	2023-01-30	47.5094581	1.5501128	EA-2022-BB	wild	Chroicocephalus ridibundus		EPI_ISL_19135909	EPI3282151	EPI3282152	EPI3282150	EPI3282154	EPI3282147	EPI3282153	EPI3282149	EPI3282148
A/gull/France/23P001964/2023	H5N1	HP	2023-01-30	47.413065	1.5245611	EA-2022-BB	wild	Chroicocephalus ridibundus		EPI_ISL_19135911	EPI3282167	EPI3282168	EPI3282166	EPI3282170	EPI3282163	EPI3282169	EPI3282165	EPI3282164
A/gull/France/23P001967/2023	H5N1	HP	2023-01-30	47.8683824	1.8368147	EA-2022-BB	wild	Chroicocephalus ridibundus		EPI_ISL_19135913	EPI3282183	EPI3282184	EPI3282182	EPI3282186	EPI3282179	EPI3282185	EPI3282181	EPI3282180
A/gull/France/23P001971/2023	H5N1	HP	2023-01-30	47.8846130371093	1.92638421058654	EA-2022-BB	wild	Chroicocephalus ridibundus		EPI_ISL_19135915	EPI3282199	EPI3282200	EPI3282198	EPI3282202	EPI3282195	EPI3282201	EPI3282197	EPI3282196
A/gull/France/23P001992/2023	H5N1	HP	2023-01-30	49.0508845	2.1008067	EA-2022-BB	wild	Chroicocephalus ridibundus		EPI_ISL_19135917	EPI3282215	EPI3282216	EPI3282214	EPI3282218	EPI3282211	EPI3282217	EPI3282213	EPI3282212
A/gull/France/23P002002/2023	H5N1	HP	2023-01-30	49.4300997	2.0823355	EA-2022-BB	wild	Chroicocephalus ridibundus		EPI_ISL_19135919	EPI3282231	EPI3282232	EPI3282230	EPI3282234	EPI3282227	EPI3282233	EPI3282229	EPI3282228
A/gull/France/23P002006/2023	H5N1	HP	2023-01-30	48.93	5.7627189	EA-2022-BB	wild	Chroicocephalus ridibundus		EPI_ISL_19135921	EPI3282247	EPI3282248	EPI3282246	EPI3282250	EPI3282243	EPI3282249	EPI3282245	EPI3282244
A/gull/France/23P002013/2023	H5N1	HP	2023-01-30	49.2901634	6.535247	EA-2022-BB	wild	Chroicocephalus ridibundus		EPI_ISL_19135923	EPI3282263	EPI3282264	EPI3282262	EPI3282266	EPI3282259	EPI3282265	EPI3282261	EPI3282260
A/gull/France/23P002016/2023	H5N1	HP	2023-01-30	49.1569586	5.8821708	EA-2022-BB	wild	Chroicocephalus ridibundus		EPI_ISL_19135925	EPI3282279	EPI3282280	EPI3282278	EPI3282282	EPI3282275	EPI3282281	EPI3282277	EPI3282276
A/gull/France/23P002018/2023	H5N1	HP	2023-01-30	48.6762624	5.8941759	EA-2022-BB	wild	Chroicocephalus ridibundus		EPI_ISL_19135926	EPI3282287	EPI3282288	EPI3282286	EPI3282290	EPI3282283	EPI3282289	EPI3282285	EPI3282284
A/gull/France/23P001947/2023	H5N1	HP	2023-01-31	48.1860576	0.6554511	EA-2022-BB	wild	Chroicocephalus ridibundus		EPI_ISL_19135907	EPI3282135	EPI3282136	EPI3282134	EPI3282138	EPI3282131	EPI3282137	EPI3282133	EPI3282132
A/gull/France/23P001965/2023	H5N1	HP	2023-01-31	47.16	0.79	EA-2022-BB	wild	Chroicocephalus ridibundus		EPI_ISL_19135912	EPI3282175	EPI3282176	EPI3282174	EPI3282178	EPI3282171	EPI3282177	EPI3282173	EPI3282172
A/gull/France/23P001969/2023	H5N1	HP	2023-01-31	50.3579317	3.5234846	EA-2022-BB	wild	Rissa tridactyla		EPI_ISL_19135914	EPI3282191	EPI3282192	EPI3282190	EPI3282194	EPI3282187	EPI3282193	EPI3282189	EPI3282188
A/gull/France/23P002008/2023	H5N1	HP	2023-01-31	48.6711081	5.9099793	EA-2022-BB	wild	Chroicocephalus ridibundus		EPI_ISL_19135922	EPI3282255	EPI3282256	EPI3282254	EPI3282258	EPI3282251	EPI3282257	EPI3282253	EPI3282252
A/gull/France/23P002022/2023	H5N1	HP	2023-01-31	49.4928402	4.9822844	EA-2022-BB	wild	Chroicocephalus ridibundus		EPI_ISL_19135927	EPI3282295	EPI3282296	EPI3282294	EPI3282298	EPI3282291	EPI3282297	EPI3282293	EPI3282292
A/gull/France/23P002348/2023	H5N1	HP	2023-01-31	48.492439	3.4978181	EA-2022-BB	wild	other gull		EPI_ISL_19135956	EPI3282527	EPI3282528	EPI3282526	EPI3282530	EPI3282523	EPI3282529	EPI3282525	EPI3282524
A/gull/France/23P002374/2023	H5N1	HP	2023-01-31	49.0457362	3.4027111	EA-2022-BB	wild	Chroicocephalus ridibundus		EPI_ISL_19135963	EPI3282575	EPI3282576	EPI3282574	EPI3282578	EPI3282571	EPI3282577	EPI3282573	EPI3282572
A/gull/France/23P007715/2023	H5N1	HP	2023-01-31	50.1052475743644	1.44703378215808	EA-2022-BB	wild	Chroicocephalus ridibundus		EPI_ISL_19136165	EPI3284199	EPI3284200	EPI3284198	EPI3284202	EPI3284195	EPI3284201	EPI3284197	EPI3284196
A/gull/France/23P002004/2023	H5N1	HP	2023-02-01	49.7735712	4.7206939	EA-2022-BB	wild	Chroicocephalus ridibundus		EPI_ISL_19135920	EPI3282239	EPI3282240	EPI3282238	EPI3282242	EPI3282235	EPI3282241	EPI3282237	EPI3282236
A/gull/France/23P002058/2023	H5N1	HP	2023-02-01	50.3418305	1.5623072	EA-2022-BB	wild	Larus argentatus		EPI_ISL_19135934	EPI3282351	EPI3282352	EPI3282350	EPI3282354	EPI3282347	EPI3282353	EPI3282349	EPI3282348
A/gull/France/23P002275/2023	H5N1	HP	2023-02-01	48.6965275163391	1.87151537849003	EA-2022-BB	wild	Chroicocephalus ridibundus		EPI_ISL_19135946	EPI3282447	EPI3282448	EPI3282446	EPI3282450	EPI3282443	EPI3282449	EPI3282445	EPI3282444
A/gull/France/23P002295/2023	H5N1	HP	2023-02-01	45.2616512012782	4.10425471756251	EA-2022-BB	wild	Rissa tridactyla		EPI_ISL_19135948	EPI3282463	EPI3282464	EPI3282462	EPI3282466	EPI3282459	EPI3282465	EPI3282461	EPI3282460
A/gull/France/23P002377/2023	H5N1	HP	2023-02-01	49.4738537	3.666701	EA-2022-BB	wild	Chroicocephalus ridibundus		EPI_ISL_19135964	EPI3282583	EPI3282584	EPI3282582	EPI3282586	EPI3282579	EPI3282585	EPI3282581	EPI3282580
A/gull/France/23P002408/2023	H5N1	HP	2023-02-01	48.8035403	2.1266886	EA-2022-BB	wild	Chroicocephalus ridibundus		EPI_ISL_19135970	EPI3282631	EPI3282632	EPI3282630	EPI3282634	EPI3282627	EPI3282633	EPI3282629	EPI3282628
A/gull/France/23P002060/2023	H5N1	HP	2023-02-02	48.6100192	6.1454087	EA-2022-BB	wild	Chroicocephalus ridibundus		EPI_ISL_19135935	EPI3282359	EPI3282360	EPI3282358	EPI3282362	EPI3282355	EPI3282361	EPI3282357	EPI3282356
A/gull/France/23P002064/2023	H5N1	HP	2023-02-02	48.6155888	6.1035434	EA-2022-BB	wild	Chroicocephalus ridibundus		EPI_ISL_19135937	EPI3282375	EPI3282376	EPI3282374	EPI3282378	EPI3282371	EPI3282377	EPI3282373	EPI3282372
A/gull/France/23P002079/2023	H5N1	HP	2023-02-02	47.1601643	0.7864628	EA-2022-BB	wild	Chroicocephalus ridibundus		EPI_ISL_19135940	EPI3282399	EPI3282400	EPI3282398	EPI3282402	EPI3282395	EPI3282401	EPI3282397	EPI3282396
A/gull/France/23P002080/2023	H5N1	HP	2023-02-02	47.6640739440917	1.48561751842498	EA-2022-BB	wild	Chroicocephalus ridibundus		EPI_ISL_19135941	EPI3282407	EPI3282408	EPI3282406	EPI3282410	EPI3282403	EPI3282409	EPI3282405	EPI3282404
A/gull/France/23P002264/2023	H5N1	HP	2023-02-02	48.9278672389256	5.75086237232417	EA-2022-BB	wild	Chroicocephalus ridibundus		EPI_ISL_19135944	EPI3282431	EPI3282432	EPI3282430	EPI3282434	EPI3282427	EPI3282433	EPI3282429	EPI3282428
A/gull/France/23P002331/2023	H5N1	HP	2023-02-02	49.439618	2.8774424	EA-2022-BB	wild	Chroicocephalus ridibundus		EPI_ISL_19135951	EPI3282487	EPI3282488	EPI3282486	EPI3282490	EPI3282483	EPI3282489	EPI3282485	EPI3282484
A/gull/France/23P002344/2023	H5N1	HP	2023-02-02	49.1565861	4.062423	EA-2022-BB	wild	Chroicocephalus ridibundus		EPI_ISL_19135954	EPI3282511	EPI3282512	EPI3282510	EPI3282514	EPI3282507	EPI3282513	EPI3282509	EPI3282508
A/gull/France/23P002346/2023	H5N1	HP	2023-02-02	48.2738755	4.3384467	EA-2022-BB	wild	Chroicocephalus ridibundus		EPI_ISL_19135955	EPI3282519	EPI3282520	EPI3282518	EPI3282522	EPI3282515	EPI3282521	EPI3282517	EPI3282516
A/gull/France/23P002029/2023	H5N1	HP	2023-02-03	45.773606	4.9633314	EA-2022-BB	wild	Larus cacophonus		EPI_ISL_19135928	EPI3282303	EPI3282304	EPI3282302	EPI3282306	EPI3282299	EPI3282305	EPI3282301	EPI3282300
A/gull/France/23P002236/2023	H5N1	HP	2023-02-04	46.1167	3.4167	EA-2022-BB	wild	Chroicocephalus ridibundus		EPI_ISL_19135943	EPI3282423	EPI3282424	EPI3282422	EPI3282426	EPI3282419	EPI3282425	EPI3282421	EPI3282420
A/gull/France/23P002271/2023	H5N1	HP	2023-02-04	47.7295926	1.1434371	EA-2022-BB	wild	Chroicocephalus ridibundus		EPI_ISL_19135945	EPI3282439	EPI3282440	EPI3282438	EPI3282442	EPI3282435	EPI3282441	EPI3282437	EPI3282436
A/gull/France/23P002400/2023	H5N1	HP	2023-02-04	49.6558465	3.2918511	EA-2022-BB	wild	Chroicocephalus ridibundus		EPI_ISL_19135967	EPI3282607	EPI3282608	EPI3282606	EPI3282610	EPI3282603	EPI3282609	EPI3282605	EPI3282604
A/gull/France/23P002404/2023	H5N1	HP	2023-02-04	49.85	3.2876843	EA-2022-BB	wild	Chroicocephalus ridibundus		EPI_ISL_19135968	EPI3282615	EPI3282616	EPI3282614	EPI3282618	EPI3282611	EPI3282617	EPI3282613	EPI3282612
A/gull/France/23P002296/2023	H5N1	HP	2023-02-06	51.0130261736198	2.13032764046156	EA-2022-BB	wild	Larus argentatus		EPI_ISL_19135949	EPI3282471	EPI3282472	EPI3282470	EPI3282474	EPI3282467	EPI3282473	EPI3282469	EPI3282468
A/gull/France/23P002330/2023	H5N1	HP	2023-02-06	49.2174377	2.4215332	EA-2022-BB	wild	Chroicocephalus ridibundus		EPI_ISL_19135950	EPI3282479	EPI3282480	EPI3282478	EPI3282482	EPI3282475	EPI3282481	EPI3282477	EPI3282476
A/gull/France/23P002350/2023	H5N1	HP	2023-02-06	48.3641051	2.9920342	EA-2022-BB	wild	Chroicocephalus ridibundus		EPI_ISL_19135957	EPI3282535	EPI3282536	EPI3282534	EPI3282538	EPI3282531	EPI3282537	EPI3282533	EPI3282532
A/gull/France/23P003332/2023	H5N1	HP	2023-02-06	50.3500747	3.5435909	EA-2022-BB	wild	Chroicocephalus ridibundus		EPI_ISL_19136044	EPI3283225	EPI3283226	EPI3283224	EPI3283228	EPI3283221	EPI3283227	EPI3283223	EPI3283222
A/gull/France/23P002276/2023	H5N1	HP	2023-02-07	47.3657142	0.6926125	EA-2022-BB	wild	Chroicocephalus ridibundus		EPI_ISL_19135947	EPI3282455	EPI3282456	EPI3282454	EPI3282458	EPI3282451	EPI3282457	EPI3282453	EPI3282452
A/gull/France/23P002333/2023	H5N1	HP	2023-02-07	49.2970028	-0.3752486	EA-2022-BB	wild	Larus argentatus		EPI_ISL_19135952	EPI3282495	EPI3282496	EPI3282494	EPI3282498	EPI3282491	EPI3282497	EPI3282493	EPI3282492
A/gull/France/23P002364/2023	H5N1	HP	2023-02-07	50.6193174	3.1314002	EA-2022-BB	wild	Chroicocephalus ridibundus		EPI_ISL_19135958	EPI3282543	EPI3282544	EPI3282542	EPI3282546	EPI3282539	EPI3282545	EPI3282541	EPI3282540
A/gull/France/23P002395/2023	H5N1	HP	2023-02-07	49.2949288	0.6497118	EA-2022-BB	wild	Chroicocephalus ridibundus		EPI_ISL_19135966	EPI3282599	EPI3282600	EPI3282598	EPI3282602	EPI3282595	EPI3282601	EPI3282597	EPI3282596
A/gull/France/23P002411/2023	H5N1	HP	2023-02-07	45.3178687	4.7703525	EA-2022-BB	wild	other gull		EPI_ISL_19135971	EPI3282639	EPI3282640	EPI3282638	EPI3282642	EPI3282635	EPI3282641	EPI3282637	EPI3282636
A/gull/France/23P002445/2023	H5N1	HP	2023-02-07	48.1146476	0.5169414	EA-2022-BB	wild	Chroicocephalus ridibundus		EPI_ISL_19135976	EPI3282679	EPI3282680	EPI3282678	EPI3282682	EPI3282675	EPI3282681	EPI3282677	EPI3282676
A/gull/France/23P002446/2023	H5N1	HP	2023-02-07	48.189	-0.4316972	EA-2022-BB	wild	Chroicocephalus ridibundus		EPI_ISL_19135977	EPI3282687	EPI3282688	EPI3282686	EPI3282690	EPI3282683	EPI3282689	EPI3282685	EPI3282684
A/gull/France/23P002450/2023	H5N1	HP	2023-02-07	48.0073849	0.1967849	EA-2022-BB	wild	Chroicocephalus ridibundus		EPI_ISL_19135978	EPI3282695	EPI3282696	EPI3282694	EPI3282698	EPI3282691	EPI3282697	EPI3282693	EPI3282692
A/gull/France/23P002795/2023	H5N1	HP	2023-02-07	48.4049375	2.7015872	EA-2022-BB	wild	Chroicocephalus ridibundus		EPI_ISL_19136002	EPI3282887	EPI3282888	EPI3282886	EPI3282890	EPI3282883	EPI3282889	EPI3282885	EPI3282884
A/gull/France/23P002796/2023	H5N1	HP	2023-02-07	48.8829414	2.8514287	EA-2022-BB	wild	Chroicocephalus ridibundus		EPI_ISL_19136003	EPI3282895	EPI3282896	EPI3282894	EPI3282898	EPI3282891	EPI3282897	EPI3282893	EPI3282892
A/gull/France/23P002223/2023	H5N1	HP	2023-02-08	47.2329590092269	2.40948755350508	EA-2022-BB	wild	Chroicocephalus ridibundus		EPI_ISL_19135942	EPI3282415	EPI3282416	EPI3282414	EPI3282418	EPI3282411	EPI3282417	EPI3282413	EPI3282412
A/gull/France/23P002791/2023	H5N1	HP	2023-02-08	48.2794609069824	4.05382251739501	EA-2022-BB	wild	Chroicocephalus ridibundus		EPI_ISL_19136000	EPI3282871	EPI3282872	EPI3282870	EPI3282874	EPI3282867	EPI3282873	EPI3282869	EPI3282868
A/gull/France/23P002367/2023	H5N1	HP	2023-02-09	45.3262643	5.5647186	EA-2022-BB	wild	Chroicocephalus ridibundus		EPI_ISL_19135959	EPI3282551	EPI3282552	EPI3282550	EPI3282554	EPI3282547	EPI3282553	EPI3282549	EPI3282548
A/gull/France/23P002391/2023	H5N1	HP	2023-02-09	47.7467	7.3389937	EA-2022-BB	wild	Chroicocephalus ridibundus		EPI_ISL_19135965	EPI3282591	EPI3282592	EPI3282590	EPI3282594	EPI3282587	EPI3282593	EPI3282589	EPI3282588
A/gull/France/23P002437/2023	H5N1	HP	2023-02-09	47.7468	7.3389937	EA-2022-BB	wild	Chroicocephalus ridibundus		EPI_ISL_19135974	EPI3282663	EPI3282664	EPI3282662	EPI3282666	EPI3282659	EPI3282665	EPI3282661	EPI3282660
A/gull/France/23P002440/2023	H5N1	HP	2023-02-09	47.6054	7.5696755	EA-2022-BB	wild	Chroicocephalus ridibundus		EPI_ISL_19135975	EPI3282671	EPI3282672	EPI3282670	EPI3282674	EPI3282667	EPI3282673	EPI3282669	EPI3282668
A/gull/France/23P002782/2023	H5N1	HP	2023-02-09	49.4	2.0823355	EA-2022-BB	wild	Chroicocephalus ridibundus		EPI_ISL_19135998	EPI3282855	EPI3282856	EPI3282854	EPI3282858	EPI3282851	EPI3282857	EPI3282853	EPI3282852
A/gull/France/23P002371/2023	H5N1	HP	2023-02-10	44.0645904541015	1.02375638484954	EA-2022-BB	wild	Chroicocephalus ridibundus		EPI_ISL_19135960	EPI3282559	EPI3282560	EPI3282558	EPI3282562	EPI3282555	EPI3282561	EPI3282557	EPI3282556
A/gull/France/23P002372/2023	H5N1	HP	2023-02-10	48.584614	7.7507127	EA-2022-BB	wild	Chroicocephalus ridibundus		EPI_ISL_19135962	EPI3282567	EPI3282568	EPI3282566	EPI3282570	EPI3282563	EPI3282569	EPI3282565	EPI3282564
A/gull/France/23P002405/2023	H5N1	HP	2023-02-10	48.5673957274727	0.257229495365919	EA-2022-BB	wild	Chroicocephalus ridibundus		EPI_ISL_19135969	EPI3282623	EPI3282624	EPI3282622	EPI3282626	EPI3282619	EPI3282625	EPI3282621	EPI3282620
A/gull/France/23P002412/2023	H5N1	HP	2023-02-10	46.1168	3.4165	EA-2022-BB	wild	Chroicocephalus ridibundus		EPI_ISL_19135972	EPI3282647	EPI3282648	EPI3282646	EPI3282650	EPI3282643	EPI3282649	EPI3282645	EPI3282644
A/gull/France/23P002435/2023	H5N1	HP	2023-02-10	48.0127788	7.5723177	EA-2022-BB	wild	Rissa tridactyla		EPI_ISL_19135973	EPI3282655	EPI3282656	EPI3282654	EPI3282658	EPI3282651	EPI3282657	EPI3282653	EPI3282652
A/gull/France/23P002538/2023	H5N1	HP	2023-02-10	47.637	7.5371474	EA-2022-BB	wild	Chroicocephalus ridibundus		EPI_ISL_19135983	EPI3282735	EPI3282736	EPI3282734	EPI3282738	EPI3282731	EPI3282737	EPI3282733	EPI3282732
A/gull/France/23P002553/2023	H5N1	HP	2023-02-10	46.6740455	4.3631681	EA-2022-BB	wild	Chroicocephalus ridibundus		EPI_ISL_19135986	EPI3282759	EPI3282760	EPI3282758	EPI3282762	EPI3282755	EPI3282761	EPI3282757	EPI3282756
A/gull/France/23P002603/2023	H5N1	HP	2023-02-10	47.2585923364297	0.15098747255267	EA-2022-BB	wild	Chroicocephalus ridibundus		EPI_ISL_19135988	EPI3282775	EPI3282776	EPI3282774	EPI3282778	EPI3282771	EPI3282777	EPI3282773	EPI3282772
A/gull/France/23P002793/2023	H5N1	HP	2023-02-10	48.3490896	4.5325794	EA-2022-BB	wild	Chroicocephalus ridibundus		EPI_ISL_19136001	EPI3282879	EPI3282880	EPI3282878	EPI3282882	EPI3282875	EPI3282881	EPI3282877	EPI3282876
A/gull/France/23P002528/2023	H5N1	HP	2023-02-11	47.7469	7.3389937	EA-2022-BB	wild	Chroicocephalus ridibundus		EPI_ISL_19135979	EPI3282703	EPI3282704	EPI3282702	EPI3282706	EPI3282699	EPI3282705	EPI3282701	EPI3282700
A/gull/France/23P002539/2023	H5N1	HP	2023-02-11	47.7314942	7.5177461	EA-2021-AB	wild	Chroicocephalus ridibundus		EPI_ISL_19135984	EPI3282743	EPI3282744	EPI3282742	EPI3282746	EPI3282739	EPI3282745	EPI3282741	EPI3282740
A/gull/France/23P002636/2023	H5N1	HP	2023-02-11	47.594	7.5794613	EA-2022-BB	wild	Chroicocephalus ridibundus		EPI_ISL_19135995	EPI3282831	EPI3282832	EPI3282830	EPI3282834	EPI3282827	EPI3282833	EPI3282829	EPI3282828
A/gull/France/23P002811/2023	H5N1	HP	2023-02-11	48.5498085021972	4.77620887756347	EA-2022-BB	wild	Chroicocephalus ridibundus		EPI_ISL_19136004	EPI3282903	EPI3282904	EPI3282902	EPI3282906	EPI3282899	EPI3282905	EPI3282901	EPI3282900
A/gull/France/23P002860/2023	H5N1	HP	2023-02-11	46.7695411	4.4523049	EA-2022-BB	wild	Chroicocephalus ridibundus		EPI_ISL_19136007	EPI3282927	EPI3282928	EPI3282926	EPI3282930	EPI3282923	EPI3282929	EPI3282925	EPI3282924
A/gull/France/23P002531/2023	H5N1	HP	2023-02-12	48.91100160235439	6.648232200008974	EA-2022-BB	wild	Chroicocephalus ridibundus		EPI_ISL_19135980	EPI3282711	EPI3282712	EPI3282710	EPI3282714	EPI3282707	EPI3282713	EPI3282709	EPI3282708
A/gull/France/23P002541/2023	H5N1	HP	2023-02-12	48.0777517	7.3579641	EA-2022-BB	wild	Chroicocephalus ridibundus		EPI_ISL_19135985	EPI3282751	EPI3282752	EPI3282750	EPI3282754	EPI3282747	EPI3282753	EPI3282749	EPI3282748
A/gull/France/23P002591/2023	H5N1	HP	2023-02-12	45.238365501711	5.49013074641948	EA-2022-BB	wild	Chroicocephalus ridibundus		EPI_ISL_19135987	EPI3282767	EPI3282768	EPI3282766	EPI3282770	EPI3282763	EPI3282769	EPI3282765	EPI3282764
A/gull/France/23P002781/2023	H5N1	HP	2023-02-12	50.4808898	2.6620888	EA-2022-BB	wild	Chroicocephalus ridibundus		EPI_ISL_19135997	EPI3282847	EPI3282848	EPI3282846	EPI3282850	EPI3282843	EPI3282849	EPI3282845	EPI3282844
A/gull/France/23P002854/2023	H5N1	HP	2023-02-12	50.419769	2.996459	EA-2022-BB	wild	Chroicocephalus ridibundus		EPI_ISL_19136006	EPI3282919	EPI3282920	EPI3282918	EPI3282922	EPI3282915	EPI3282921	EPI3282917	EPI3282916
A/gull/France/23P002534/2023	H5N1	HP	2023-02-13	47.6375154	7.5371474	EA-2022-BB	wild	Chroicocephalus ridibundus		EPI_ISL_19135981	EPI3282719	EPI3282720	EPI3282718	EPI3282722	EPI3282715	EPI3282721	EPI3282717	EPI3282716
A/gull/France/23P002535/2023	H5N1	HP	2023-02-13	47.5941514	7.5794613	EA-2022-BB	wild	Chroicocephalus ridibundus		EPI_ISL_19135982	EPI3282727	EPI3282728	EPI3282726	EPI3282730	EPI3282723	EPI3282729	EPI3282725	EPI3282724
A/gull/France/23P002605/2023	H5N1	HP	2023-02-13	48.725	1.4245528	EA-2022-BB	wild	Chroicocephalus ridibundus		EPI_ISL_19135989	EPI3282783	EPI3282784	EPI3282782	EPI3282786	EPI3282779	EPI3282785	EPI3282781	EPI3282780
A/gull/France/23P002627/2023	H5N1	HP	2023-02-13	48.585	7.7507127	EA-2022-BB	wild	Chroicocephalus ridibundus		EPI_ISL_19135991	EPI3282799	EPI3282800	EPI3282798	EPI3282802	EPI3282795	EPI3282801	EPI3282797	EPI3282796
A/gull/France/23P002641/2023	H5N1	HP	2023-02-13	49.2104078	6.1602268	EA-2022-BB	wild	Chroicocephalus ridibundus		EPI_ISL_19135996	EPI3282839	EPI3282840	EPI3282838	EPI3282842	EPI3282835	EPI3282841	EPI3282837	EPI3282836
A/gull/France/23P002787/2023	H5N1	HP	2023-02-13	47.759	1.6134223	EA-2022-BB	wild	Chroicocephalus ridibundus		EPI_ISL_19135999	EPI3282863	EPI3282864	EPI3282862	EPI3282866	EPI3282859	EPI3282865	EPI3282861	EPI3282860
A/gull/France/23P002851/2023	H5N1	HP	2023-02-13	49.44	2.8774424	EA-2022-BB	wild	Chroicocephalus ridibundus		EPI_ISL_19136005	EPI3282911	EPI3282912	EPI3282910	EPI3282914	EPI3282907	EPI3282913	EPI3282909	EPI3282908
A/gull/France/23P002607/2023	H5N1	HP	2023-02-14	49.2060905	1.36	EA-2022-BB	wild	Chroicocephalus ridibundus		EPI_ISL_19135990	EPI3282791	EPI3282792	EPI3282790	EPI3282794	EPI3282787	EPI3282793	EPI3282789	EPI3282788
A/gull/France/23P002629/2023	H5N1	HP	2023-02-14	48.7551151	7.3790239	EA-2022-BB	wild	Chroicocephalus ridibundus		EPI_ISL_19135992	EPI3282807	EPI3282808	EPI3282806	EPI3282810	EPI3282803	EPI3282809	EPI3282805	EPI3282804
A/gull/France/23P002869/2023	H5N1	HP	2023-02-14	48.7712673	5.1623805	EA-2022-BB	wild	Chroicocephalus ridibundus		EPI_ISL_19136009	EPI3282943	EPI3282944	EPI3282942	EPI3282946	EPI3282939	EPI3282945	EPI3282941	EPI3282940
A/gull/France/23P003097/2023	H5N1	HP	2023-02-14	49.7056139	0.9653893	EA-2022-BB	wild	Chroicocephalus ridibundus		EPI_ISL_19136013	EPI3282975	EPI3282976	EPI3282974	EPI3282978	EPI3282971	EPI3282977	EPI3282973	EPI3282972
A/gull/France/23P002631/2023	H5N1	HP	2023-02-15	48.4856711	7.7153003	EA-2022-BB	wild	Chroicocephalus ridibundus		EPI_ISL_19135993	EPI3282815	EPI3282816	EPI3282814	EPI3282818	EPI3282811	EPI3282817	EPI3282813	EPI3282812
A/gull/France/23P002634/2023	H5N1	HP	2023-02-15	48.4707922	7.7267224	EA-2022-BB	wild	Chroicocephalus ridibundus		EPI_ISL_19135994	EPI3282823	EPI3282824	EPI3282822	EPI3282826	EPI3282819	EPI3282825	EPI3282821	EPI3282820
A/gull/France/23P002877/2023	H5N1	HP	2023-02-15	49.4748	3.57232	EA-2022-BB	wild	Chroicocephalus ridibundus		EPI_ISL_19136010	EPI3282951	EPI3282952	EPI3282950	EPI3282954	EPI3282947	EPI3282953	EPI3282949	EPI3282948
A/gull/France/23P003102/2023	H5N1	HP	2023-02-16	49.5188282	0.534411	EA-2022-BB	wild	Chroicocephalus ridibundus		EPI_ISL_19136014	EPI3282983	EPI3282984	EPI3282982	EPI3282986	EPI3282979	EPI3282985	EPI3282981	EPI3282980
A/gull/France/23P003113/2023	H5N1	HP	2023-02-16	48.9409016	2.1585037	EA-2022-BB	wild	Chroicocephalus ridibundus		EPI_ISL_19136017	EPI3283007	EPI3283008	EPI3283006	EPI3283010	EPI3283003	EPI3283009	EPI3283005	EPI3283004
A/gull/France/23P002864/2023	H5N1	HP	2023-02-18	47.9269544	0.1889245	EA-2022-BB	wild	Chroicocephalus ridibundus		EPI_ISL_19136008	EPI3282935	EPI3282936	EPI3282934	EPI3282938	EPI3282931	EPI3282937	EPI3282933	EPI3282932
A/gull/France/23P003303/2023	H5N1	HP	2023-02-18	48.987133026123	2.3006145954132	EA-2022-BB	wild	Chroicocephalus ridibundus		EPI_ISL_19136036	EPI3283159	EPI3283160	EPI3283158	EPI3283162	EPI3283155	EPI3283161	EPI3283157	EPI3283156
A/gull/France/23P003123/2023	H5N1	HP	2023-02-19	47.2596224	-0.0785177	EA-2022-BB	wild	Chroicocephalus ridibundus		EPI_ISL_19136018	EPI3283015	EPI3283016	EPI3283014	EPI3283018	EPI3283011	EPI3283017	EPI3283013	EPI3283012
A/gull/France/23P002995/2023	H5N1	HP	2023-02-20	47.3215806	5.0414701	EA-2022-BB	wild	Chroicocephalus ridibundus		EPI_ISL_19136011	EPI3282959	EPI3282960	EPI3282958	EPI3282962	EPI3282955	EPI3282961	EPI3282957	EPI3282956
A/gull/France/23P003075/2023	H5N1	HP	2023-02-21	45.8339154768364	4.948909674094666	EA-2022-BB	wild	Chroicocephalus ridibundus		EPI_ISL_19136012	EPI3282967	EPI3282968	EPI3282966	EPI3282970	EPI3282963	EPI3282969	EPI3282965	EPI3282964
A/gull/France/23P003112/2023	H5N1	HP	2023-02-21	48.9437694	2.0341747	EA-2022-BB	wild	Chroicocephalus ridibundus		EPI_ISL_19136016	EPI3282999	EPI3283000	EPI3282998	EPI3283002	EPI3282995	EPI3283001	EPI3282997	EPI3282996
A/gull/France/23P003126/2023	H5N1	HP	2023-02-21	47.8263058	-0.7066665	EA-2022-BB	wild	Chroicocephalus ridibundus		EPI_ISL_19136019	EPI3283023	EPI3283024	EPI3283022	EPI3283026	EPI3283019	EPI3283025	EPI3283021	EPI3283020
A/gull/France/23P003142/2023	H5N1	HP	2023-02-21	46.3923461	6.5382952	EA-2021-AB	wild	Larus michahellis		EPI_ISL_19136022	EPI3283047	EPI3283048	EPI3283046	EPI3283050	EPI3283043	EPI3283049	EPI3283045	EPI3283044
A/gull/France/23P003217/2023	H5N1	HP	2023-02-21	48.0819636	3.2943395	EA-2022-BB	wild	Chroicocephalus ridibundus		EPI_ISL_19136033	EPI3283135	EPI3283136	EPI3283134	EPI3283138	EPI3283131	EPI3283137	EPI3283133	EPI3283132
A/gull/France/23P003133/2023	H5N1	HP	2023-02-22	48.1205885	-0.9842866	EA-2022-BB	wild	Chroicocephalus ridibundus		EPI_ISL_19136021	EPI3283039	EPI3283040	EPI3283038	EPI3283042	EPI3283035	EPI3283041	EPI3283037	EPI3283036
A/gull/France/23P003144/2023	H5N1	HP	2023-02-22	45.6865463256835	4.93423271179199	EA-2022-BB	wild	Chroicocephalus ridibundus		EPI_ISL_19136023	EPI3283055	EPI3283056	EPI3283054	EPI3283058	EPI3283051	EPI3283057	EPI3283053	EPI3283052
A/gull/France/23P003189/2023	H5N1	HP	2023-02-22	47.2384978	0.0533379	EA-2022-BB	wild	Chroicocephalus ridibundus		EPI_ISL_19136029	EPI3283103	EPI3283104	EPI3283102	EPI3283106	EPI3283099	EPI3283105	EPI3283101	EPI3283100
A/gull/France/23P003106/2023	H5N1	HP	2023-02-23	48.6919519	7.8864256	EA-2022-BB	wild	Chroicocephalus ridibundus		EPI_ISL_19136015	EPI3282991	EPI3282992	EPI3282990	EPI3282994	EPI3282987	EPI3282993	EPI3282989	EPI3282988
A/gull/France/23P003131/2023	H5N1	HP	2023-02-23	47.4097633361816	-0.322145998477935	EA-2022-BB	wild	Chroicocephalus ridibundus		EPI_ISL_19136020	EPI3283031	EPI3283032	EPI3283030	EPI3283034	EPI3283027	EPI3283033	EPI3283029	EPI3283028
A/gull/France/23P003183/2023	H5N1	HP	2023-02-23	43.5665397644042	1.37484848499298	EA-2022-BB	wild	Chroicocephalus ridibundus		EPI_ISL_19136027	EPI3283087	EPI3283088	EPI3283086	EPI3283090	EPI3283083	EPI3283089	EPI3283085	EPI3283084
A/gull/France/23P003191/2023	H5N1	HP	2023-02-23	48.186	0.6554511	EA-2022-BB	wild	Chroicocephalus ridibundus		EPI_ISL_19136030	EPI3283111	EPI3283112	EPI3283110	EPI3283114	EPI3283107	EPI3283113	EPI3283109	EPI3283108
A/gull/France/23P003146/2023	H5N1	HP	2023-02-25	49.3537045	2.5432509	EA-2022-BB	wild	Chroicocephalus ridibundus		EPI_ISL_19136024	EPI3283063	EPI3283064	EPI3283062	EPI3283066	EPI3283059	EPI3283065	EPI3283061	EPI3283060
A/gull/France/23P003222/2023	H5N1	HP	2023-02-25	49.32	-0.3555361	EA-2021-AB	wild	Rissa tridactyla		EPI_ISL_19136034	EPI3283143	EPI3283144	EPI3283142	EPI3283146	EPI3283139	EPI3283145	EPI3283141	EPI3283140
A/gull/France/23P003498/2023	H5N1	HP	2023-02-25	50.06	1.3827656	EA-2022-BB	wild	Chroicocephalus ridibundus		EPI_ISL_19136061	EPI3283365	EPI3283366	EPI3283364	EPI3283368	EPI3283360	EPI3283367	EPI3283362	EPI3283361
A/gull/France/23P003178/2023	H5N1	HP	2023-02-27	43.5699769	1.3922743	EA-2022-BB	wild	Chroicocephalus ridibundus		EPI_ISL_19136025	EPI3283071	EPI3283072	EPI3283070	EPI3283074	EPI3283067	EPI3283073	EPI3283069	EPI3283068
A/gull/France/23P003180/2023	H5N1	HP	2023-02-27	43.5736441	1.4800914	EA-2022-BB	wild	Chroicocephalus ridibundus		EPI_ISL_19136026	EPI3283079	EPI3283080	EPI3283078	EPI3283082	EPI3283075	EPI3283081	EPI3283077	EPI3283076
A/gull/France/23P003193/2023	H5N1	HP	2023-02-27	47.8981489	0.1267769	EA-2022-BB	wild	Chroicocephalus ridibundus		EPI_ISL_19136031	EPI3283119	EPI3283120	EPI3283118	EPI3283122	EPI3283115	EPI3283121	EPI3283117	EPI3283116
A/gull/France/23P003195/2023	H5N1	HP	2023-02-27	47.65132	0.34919	EA-2022-BB	wild	Chroicocephalus ridibundus		EPI_ISL_19136032	EPI3283127	EPI3283128	EPI3283126	EPI3283130	EPI3283123	EPI3283129	EPI3283125	EPI3283124
A/gull/France/23P003224/2023	H5N1	HP	2023-02-28	49.844	3.2876843	EA-2022-BB	wild	Chroicocephalus ridibundus		EPI_ISL_19136035	EPI3283151	EPI3283152	EPI3283150	EPI3283154	EPI3283147	EPI3283153	EPI3283149	EPI3283148
A/gull/France/23P003501/2023	H5N1	HP	2023-02-28	49.8597004	0.7106831	EA-2022-BB	wild	Chroicocephalus ridibundus		EPI_ISL_19136062	EPI3283373	EPI3283374	EPI3283372	EPI3283376	EPI3283369	EPI3283375	EPI3283371	EPI3283370
A/gull/France/23P003185/2023	H5N1	HP	2023-03-01	43.588925501467	1.43344637597329	EA-2022-BB	wild	Chroicocephalus ridibundus		EPI_ISL_19136028	EPI3283095	EPI3283096	EPI3283094	EPI3283098	EPI3283091	EPI3283097	EPI3283093	EPI3283092
A/gull/France/23P003319/2023	H5N1	HP	2023-03-02	47.0353206	2.6511406	EA-2022-BB	wild	Chroicocephalus ridibundus		EPI_ISL_19136041	EPI3283201	EPI3283202	EPI3283199	EPI3283204	EPI3283196	EPI3283203	EPI3283198	EPI3283197
A/gull/France/23P003433/2023	H5N1	HP	2023-03-02	47.8398170471191	-1.67767226696014	EA-2022-BB	wild	Chroicocephalus ridibundus		EPI_ISL_19136051	EPI3283282	EPI3283283	EPI3283281	EPI3283285	EPI3283278	EPI3283284	EPI3283280	EPI3283279
A/gull/France/23P003305/2023	H5N1	HP	2023-03-03	47.4234644	-0.6085356	EA-2022-BB	wild	Chroicocephalus ridibundus		EPI_ISL_19136037	EPI3283168	EPI3283169	EPI3283167	EPI3283171	EPI3283164	EPI3283170	EPI3283166	EPI3283165
A/gull/France/23P003313/2023	H5N1	HP	2023-03-03	44.1790836	0.6419193	EA-2022-BB	wild	Chroicocephalus ridibundus		EPI_ISL_19136040	EPI3283192	EPI3283193	EPI3283191	EPI3283195	EPI3283188	EPI3283194	EPI3283190	EPI3283189
A/gull/France/23P003336/2023	H5N1	HP	2023-03-03	48.967	2.3068482	EA-2022-BB	wild	Chroicocephalus ridibundus		EPI_ISL_19136045	EPI3283233	EPI3283235	EPI3283232	EPI3283237	EPI3283229	EPI3283236	EPI3283231	EPI3283230
A/gull/France/23P003325/2023	H5N1	HP	2023-03-04	47.8415608	-1.0441761	EA-2022-BB	wild	Chroicocephalus ridibundus		EPI_ISL_19136042	EPI3283209	EPI3283210	EPI3283208	EPI3283212	EPI3283205	EPI3283211	EPI3283207	EPI3283206
A/gull/France/23P003418/2023	H5N1	HP	2023-03-05	47.599193572998	7.53005504608154	EA-2022-BB	wild	Chroicocephalus ridibundus		EPI_ISL_19136050	EPI3283274	EPI3283275	EPI3283273	EPI3283277	EPI3283270	EPI3283276	EPI3283272	EPI3283271
A/gull/France/23P003307/2023	H5N1	HP	2023-03-06	47.1601643	0.7864628	EA-2022-BB	wild	Chroicocephalus ridibundus		EPI_ISL_19136038	EPI3283176	EPI3283177	EPI3283175	EPI3283179	EPI3283172	EPI3283178	EPI3283174	EPI3283173
A/gull/France/23P003309/2023	H5N1	HP	2023-03-06	47.7451895	-1.1665791	EA-2022-BB	wild	Chroicocephalus ridibundus		EPI_ISL_19136039	EPI3283184	EPI3283185	EPI3283183	EPI3283187	EPI3283180	EPI3283186	EPI3283182	EPI3283181
A/gull/France/23P003328/2023	H5N1	HP	2023-03-06	48.099734	-0.7871774	EA-2022-BB	wild	Chroicocephalus ridibundus		EPI_ISL_19136043	EPI3283217	EPI3283218	EPI3283216	EPI3283220	EPI3283213	EPI3283219	EPI3283215	EPI3283214
A/gull/France/23P003446/2023	H5N1	HP	2023-03-06	49.218	2.4215332	EA-2022-BB	wild	Chroicocephalus ridibundus		EPI_ISL_19136052	EPI3283291	EPI3283292	EPI3283289	EPI3283294	EPI3283286	EPI3283293	EPI3283288	EPI3283287
A/gull/France/23P003341/2023	H5N1	HP	2023-03-07	48.005	0.1967849	EA-2022-BB	wild	Chroicocephalus ridibundus		EPI_ISL_19136048	EPI3283258	EPI3283259	EPI3283257	EPI3283261	EPI3283254	EPI3283260	EPI3283256	EPI3283255
A/gull/France/23P003338/2023	H5N1	HP	2023-03-08	48.2962217	-0.5570789	EA-2022-BB	wild	Chroicocephalus ridibundus		EPI_ISL_19136046	EPI3283242	EPI3283243	EPI3283241	EPI3283245	EPI3283238	EPI3283244	EPI3283240	EPI3283239
A/gull/France/23P003340/2023	H5N1	HP	2023-03-08	48.2570923	-0.4963917	EA-2022-BB	wild	Chroicocephalus ridibundus		EPI_ISL_19136047	EPI3283250	EPI3283251	EPI3283249	EPI3283253	EPI3283246	EPI3283252	EPI3283248	EPI3283247
A/gull/France/23P003414/2023	H5N1	HP	2023-03-09	48.9	6.0547691	EA-2022-BB	wild	Chroicocephalus ridibundus		EPI_ISL_19136049	EPI3283266	EPI3283267	EPI3283265	EPI3283269	EPI3283262	EPI3283268	EPI3283264	EPI3283263
A/gull/France/23P003448/2023	H5N1	HP	2023-03-13	43.4813927	-1.5149935	EA-2022-BB	wild	Larus michahellis		EPI_ISL_19136053	EPI3283299	EPI3283300	EPI3283298	EPI3283302	EPI3283295	EPI3283301	EPI3283297	EPI3283296
A/gull/France/23P003451/2023	H5N1	HP	2023-03-13	44.9332277	4.8920811	EA-2022-BB	wild	Chroicocephalus ridibundus		EPI_ISL_19136054	EPI3283307	EPI3283308	EPI3283306	EPI3283311	EPI3283303	EPI3283309	EPI3283305	EPI3283304
A/gull/France/23P003460/2023	H5N1	HP	2023-03-14	48.1460174	-0.3753617	EA-2022-BB	wild	Chroicocephalus ridibundus		EPI_ISL_19136055	EPI3283316	EPI3283317	EPI3283315	EPI3283319	EPI3283312	EPI3283318	EPI3283314	EPI3283313
A/gull/France/23P003464/2023	H5N1	HP	2023-03-16	48.1244503	-1.214331	EA-2022-BB	wild	Chroicocephalus ridibundus		EPI_ISL_19136056	EPI3283324	EPI3283325	EPI3283323	EPI3283327	EPI3283320	EPI3283326	EPI3283322	EPI3283321
A/gull/France/23P003472/2023	H5N1	HP	2023-03-17	48.4263498	-1.5744163	EA-2022-BB	wild	Chroicocephalus ridibundus		EPI_ISL_19136057	EPI3283332	EPI3283333	EPI3283331	EPI3283335	EPI3283328	EPI3283334	EPI3283330	EPI3283329
A/gull/France/23P003475/2023	H5N1	HP	2023-03-20	47.057726	-1.661494	EA-2022-BB	wild	Chroicocephalus ridibundus		EPI_ISL_19136058	EPI3283340	EPI3283341	EPI3283339	EPI3283343	EPI3283336	EPI3283342	EPI3283338	EPI3283337
A/gull/France/23P003479/2023	H5N1	HP	2023-03-20	48.2958022	-1.8022682	EA-2022-BB	wild	Chroicocephalus ridibundus		EPI_ISL_19136059	EPI3283348	EPI3283349	EPI3283347	EPI3283351	EPI3283344	EPI3283350	EPI3283346	EPI3283345
A/gull/France/23P003489/2023	H5N1	HP	2023-03-20	48.1889266	-0.4316972	EA-2022-BB	wild	Chroicocephalus ridibundus		EPI_ISL_19136060	EPI3283356	EPI3283357	EPI3283355	EPI3283359	EPI3283352	EPI3283358	EPI3283354	EPI3283353
A/gull/France/23P004122/2023	H5N1	HP	2023-04-06	48.1888	-0.4316972	EA-2022-BB	wild	Chroicocephalus ridibundus		EPI_ISL_19136064	EPI3283389	EPI3283390	EPI3283388	EPI3283392	EPI3283385	EPI3283391	EPI3283387	EPI3283386
A/gull/France/23P004120/2023	H5N1	HP	2023-04-07	47.529	-0.6099197	EA-2022-BB	wild	Chroicocephalus ridibundus		EPI_ISL_19136063	EPI3283381	EPI3283382	EPI3283380	EPI3283384	EPI3283377	EPI3283383	EPI3283379	EPI3283378
A/gull/France/23P004291/2023	H5N1	HP	2023-04-18	47.9241442	0.1510542	EA-2022-BB	wild	Chroicocephalus ridibundus		EPI_ISL_19136065	EPI3283397	EPI3283398	EPI3283396	EPI3283400	EPI3283393	EPI3283399	EPI3283395	EPI3283394
A/gull/France/23P004857/2023	H5N1	HP	2023-04-19	47.8101798	2.3069095	EA-2022-BB	wild	Ichthyaetus melanocephalus		EPI_ISL_19136066	EPI3283405	EPI3283406	EPI3283404	EPI3283408	EPI3283401	EPI3283407	EPI3283403	EPI3283402
A/tern/France/23P004859/2023	H5N1	HP	2023-04-23	43.3256606929692	1.18401392837184	EA-2022-BB	wild	Sterna hirundo		EPI_ISL_19136067	EPI3283413	EPI3283414	EPI3283412	EPI3283416	EPI3283409	EPI3283415	EPI3283411	EPI3283410
A/gull/France/23P004891/2023	H5N1	HP	2023-04-28	47.3456334	1.4785722	EA-2022-BB	wild	Chroicocephalus ridibundus		EPI_ISL_19136068	EPI3283422	EPI3283423	EPI3283421	EPI3283425	EPI3283417	EPI3283424	EPI3283420	EPI3283418
A/gull/France/23P005155/2023	H5N1	HP	2023-04-28	47.2521931	1.3471316	EA-2022-BB	wild	Chroicocephalus ridibundus		EPI_ISL_19136071	EPI3283446	EPI3283447	EPI3283445	EPI3283449	EPI3283442	EPI3283448	EPI3283444	EPI3283443
A/gull/France/23P004892/2023	H5N1	HP	2023-04-30	47.6968408	-0.0746149	EA-2022-BB	wild	Chroicocephalus ridibundus		EPI_ISL_19136069	EPI3283430	EPI3283431	EPI3283429	EPI3283433	EPI3283426	EPI3283432	EPI3283428	EPI3283427
A/tern/France/23P006201/2023	H5N1	HP	2023-04-30	43.6776223	4.6309653	EA-2022-BB	wild	Thalasseus sandvicensis		EPI_ISL_19136111	EPI3283767	EPI3283768	EPI3283766	EPI3283770	EPI3283763	EPI3283769	EPI3283765	EPI3283764
A/gull/France/23P005153/2023	H5N1	HP	2023-05-02	46.9447222	-2.1794444	EA-2022-BB	wild	Ichthyaetus melanocephalus		EPI_ISL_19136070	EPI3283438	EPI3283439	EPI3283437	EPI3283441	EPI3283434	EPI3283440	EPI3283436	EPI3283435
A/tern/France/23P005156/2023	H5N1	HP	2023-05-03	47.4110351	0.983698	EA-2022-BB	wild	Sterna hirundo		EPI_ISL_19136072	EPI3283454	EPI3283455	EPI3283453	EPI3283457	EPI3283450	EPI3283456	EPI3283452	EPI3283451
A/gull/France/23P005188/2023	H5N1	HP	2023-05-04	48.8401794433593	2.81125593185424	EA-2022-BB	wild	Chroicocephalus ridibundus		EPI_ISL_19136075	EPI3283478	EPI3283479	EPI3283477	EPI3283481	EPI3283474	EPI3283480	EPI3283476	EPI3283475
A/gull/France/23P005159/2023	H5N1	HP	2023-05-05	47.4197777	0.847688	EA-2022-BB	wild	Chroicocephalus ridibundus		EPI_ISL_19136073	EPI3283462	EPI3283463	EPI3283461	EPI3283465	EPI3283458	EPI3283464	EPI3283460	EPI3283459
A/gull/France/23P005190/2023	H5N1	HP	2023-05-05	48.2637214660644	2.68481850624084	EA-2022-BB	wild	Chroicocephalus ridibundus		EPI_ISL_19136076	EPI3283486	EPI3283487	EPI3283485	EPI3283489	EPI3283482	EPI3283488	EPI3283484	EPI3283483
A/gull/France/23P005186/2023	H5N1	HP	2023-05-07	47.9002736	1.9914335	EA-2022-BB	wild	Ichthyaetus melanocephalus		EPI_ISL_19136074	EPI3283470	EPI3283471	EPI3283469	EPI3283473	EPI3283466	EPI3283472	EPI3283468	EPI3283467
A/gull/France/23P005191/2023	H5N1	HP	2023-05-07	46.016111	-1.347778	EA-2022-BB	wild	Larus argentatus		EPI_ISL_19136077	EPI3283494	EPI3283495	EPI3283493	EPI3283497	EPI3283490	EPI3283496	EPI3283492	EPI3283491
A/gull/France/23P005659/2023	H5N1	HP	2023-05-07	50.28096	1.5909417	EA-2022-BB	wild	Ichthyaetus melanocephalus		EPI_ISL_19136082	EPI3283534	EPI3283535	EPI3283533	EPI3283537	EPI3283530	EPI3283536	EPI3283532	EPI3283531
A/gull/France/23P005661/2023	H5N1	HP	2023-05-09	50.2810375	1.5909417	EA-2022-BB	wild	Chroicocephalus ridibundus		EPI_ISL_19136083	EPI3283542	EPI3283543	EPI3283541	EPI3283545	EPI3283538	EPI3283544	EPI3283540	EPI3283539
A/gull/France/23P005476/2023	H5N1	HP	2023-05-11	47.5833	1.3333	EA-2022-BB	wild	Chroicocephalus ridibundus		EPI_ISL_19136078	EPI3283502	EPI3283503	EPI3283501	EPI3283505	EPI3283498	EPI3283504	EPI3283500	EPI3283499
A/gull/France/23P005479/2023	H5N1	HP	2023-05-11	47.5834	1.3334	EA-2022-BB	wild	Chroicocephalus ridibundus		EPI_ISL_19136079	EPI3283510	EPI3283511	EPI3283509	EPI3283513	EPI3283506	EPI3283512	EPI3283508	EPI3283507
A/gull/France/23P005590/2023	H5N1	HP	2023-05-11	48.187	0.6554511	EA-2022-BB	wild	Chroicocephalus ridibundus		EPI_ISL_19136081	EPI3283526	EPI3283527	EPI3283525	EPI3283529	EPI3283522	EPI3283528	EPI3283524	EPI3283523
A/tern/France/23P005764/2023	H5N1	HP	2023-05-11	48.2329542	2.626251	EA-2022-BB	wild	Sterna hirundo		EPI_ISL_19136085	EPI3283559	EPI3283560	EPI3283558	EPI3283562	EPI3283555	EPI3283561	EPI3283557	EPI3283556
A/gull/France/23P005662/2023	H5N1	HP	2023-05-14	43.6508831	4.0727267	EA-2022-BB	wild	Larus cacophonus		EPI_ISL_19136084	EPI3283550	EPI3283551	EPI3283549	EPI3283554	EPI3283546	EPI3283552	EPI3283548	EPI3283547
A/gull/France/23P005587/2023	H5N1	HP	2023-05-15	47.5292	-0.61	EA-2022-BB	wild	Chroicocephalus ridibundus		EPI_ISL_19136080	EPI3283518	EPI3283519	EPI3283517	EPI3283521	EPI3283514	EPI3283520	EPI3283516	EPI3283515
A/gull/France/23P005767/2023	H5N1	HP	2023-05-15	48.5546	4.752	EA-2022-BB	wild	Chroicocephalus ridibundus		EPI_ISL_19136086	EPI3283567	EPI3283568	EPI3283566	EPI3283570	EPI3283563	EPI3283569	EPI3283565	EPI3283564
A/gull/France/23P005844/2023	H5N1	HP	2023-05-15	46.9744444	-2.0005556	EA-2022-BB	wild	Chroicocephalus ridibundus		EPI_ISL_19136087	EPI3283575	EPI3283576	EPI3283574	EPI3283578	EPI3283571	EPI3283577	EPI3283573	EPI3283572
A/gull/France/23P005850/2023	H5N1	HP	2023-05-16	46.5639868797124	-1.7848822243092	EA-2022-BB	wild	Ichthyaetus melanocephalus		EPI_ISL_19136089	EPI3283591	EPI3283592	EPI3283590	EPI3283594	EPI3283587	EPI3283593	EPI3283589	EPI3283588
A/tern/France/23P005865/2023	H5N1	HP	2023-05-16	43.3036	3.33477	EA-2022-BB	wild	Thalasseus sandvicensis		EPI_ISL_19136090	EPI3283599	EPI3283600	EPI3283598	EPI3283602	EPI3283595	EPI3283601	EPI3283597	EPI3283596
A/tern/France/23P005867/2023	H5N1	HP	2023-05-16	43.3037	3.33478	EA-2022-BB	wild	Thalasseus sandvicensis		EPI_ISL_19136091	EPI3283607	EPI3283608	EPI3283606	EPI3283610	EPI3283603	EPI3283609	EPI3283605	EPI3283604
A/gull/France/23P005846/2023	H5N1	HP	2023-05-17	47.347	-2.509	EA-2022-BB	wild	Larus marinus		EPI_ISL_19136088	EPI3283583	EPI3283584	EPI3283582	EPI3283586	EPI3283579	EPI3283585	EPI3283581	EPI3283580
A/tern/France/23P006029/2023	H5N1	HP	2023-05-17	46.9447222	-2.1794444	EA-2022-BB	wild	Thalasseus sandvicensis		EPI_ISL_19136102	EPI3283695	EPI3283696	EPI3283694	EPI3283698	EPI3283691	EPI3283697	EPI3283693	EPI3283692
A/tern/France/23P005989/2023	H5N1	HP	2023-05-18	43.4014434	3.6959771	EA-2022-BB	wild	Thalasseus sandvicensis		EPI_ISL_19136094	EPI3283631	EPI3283632	EPI3283630	EPI3283634	EPI3283627	EPI3283633	EPI3283629	EPI3283628
A/tern/France/23P005993/2023	H5N1	HP	2023-05-18	43.4	3.7	EA-2022-BB	wild	Thalasseus sandvicensis		EPI_ISL_19136095	EPI3283639	EPI3283640	EPI3283638	EPI3283642	EPI3283635	EPI3283641	EPI3283637	EPI3283636
A/gull/France/23P006026/2023	H5N1	HP	2023-05-18	47.2850730335539	-2.41186233462511	EA-2022-BB	wild	Larus argentatus		EPI_ISL_19136100	EPI3283679	EPI3283680	EPI3283678	EPI3283682	EPI3283675	EPI3283681	EPI3283677	EPI3283676
A/gull/France/23P006122/2023	H5N1	HP	2023-05-18	47.7778775	1.6311944	EA-2022-BB	wild	Ichthyaetus melanocephalus		EPI_ISL_19136103	EPI3283703	EPI3283704	EPI3283702	EPI3283706	EPI3283699	EPI3283705	EPI3283701	EPI3283700
A/gull/France/23P006123/2023	H5N1	HP	2023-05-18	47.7736732815352	1.63332021531592	EA-2022-BB	wild	Chroicocephalus ridibundus		EPI_ISL_19136104	EPI3283711	EPI3283712	EPI3283710	EPI3283714	EPI3283707	EPI3283713	EPI3283709	EPI3283708
A/gull/France/23P005871/2023	H5N1	HP	2023-05-19	45.8006230460465	-1.15472540325899	EA-2022-BB	wild	Larus argentatus		EPI_ISL_19136092	EPI3283615	EPI3283616	EPI3283614	EPI3283618	EPI3283611	EPI3283617	EPI3283613	EPI3283612
A/gull/France/23P006028/2023	H5N1	HP	2023-05-20	47.677121	-0.1575527	EA-2022-BB	wild	Chroicocephalus ridibundus		EPI_ISL_19136101	EPI3283687	EPI3283688	EPI3283686	EPI3283690	EPI3283683	EPI3283689	EPI3283685	EPI3283684
A/tern/France/23P005908/2023	H5N1	HP	2023-05-21	48.9136664	5.7202458	EA-2022-BB	wild	Sterna hirundo		EPI_ISL_19136093	EPI3283623	EPI3283624	EPI3283622	EPI3283626	EPI3283619	EPI3283625	EPI3283621	EPI3283620
A/tern/France/23P005995/2023	H5N1	HP	2023-05-22	43.4487615	3.7530636	EA-2022-BB	wild	Thalasseus sandvicensis		EPI_ISL_19136096	EPI3283647	EPI3283648	EPI3283646	EPI3283650	EPI3283643	EPI3283649	EPI3283645	EPI3283644
A/gull/France/23P006019/2023	H5N1	HP	2023-05-22	50.2627074798572	1.58401973152332	EA-2022-BB	wild	Chroicocephalus ridibundus		EPI_ISL_19136097	EPI3283655	EPI3283656	EPI3283654	EPI3283658	EPI3283651	EPI3283657	EPI3283653	EPI3283652
A/gull/France/23P006021/2023	H5N1	HP	2023-05-22	50.2630778431653	1.58070452128838	EA-2022-BB	wild	Ichthyaetus melanocephalus		EPI_ISL_19136098	EPI3283663	EPI3283664	EPI3283662	EPI3283666	EPI3283659	EPI3283665	EPI3283661	EPI3283660
A/gull/France/23P006024/2023	H5N1	HP	2023-05-22	47.069754741728	-1.6624909350106	EA-2022-BB	wild	Chroicocephalus ridibundus		EPI_ISL_19136099	EPI3283671	EPI3283672	EPI3283670	EPI3283674	EPI3283667	EPI3283673	EPI3283669	EPI3283668
A/tern/France/23P006464/2023	H5N1	HP	2023-05-22	43.0360173476447	3.00486084427975	EA-2022-BB	wild	Sterna hirundo		EPI_ISL_19136115	EPI3283799	EPI3283800	EPI3283798	EPI3283802	EPI3283795	EPI3283801	EPI3283797	EPI3283796
A/gull/France/23P006466/2023	H5N1	HP	2023-05-24	48.7854673655109	2.00302798054549	EA-2022-BB	wild	Chroicocephalus ridibundus		EPI_ISL_19136116	EPI3283807	EPI3283808	EPI3283806	EPI3283810	EPI3283803	EPI3283809	EPI3283805	EPI3283804
A/gull/France/23P006190/2023	H5N1	HP	2023-05-25	47.6955362818763	-0.0744435075633997	EA-2022-BB	wild	Chroicocephalus ridibundus		EPI_ISL_19136107	EPI3283735	EPI3283736	EPI3283734	EPI3283738	EPI3283731	EPI3283737	EPI3283733	EPI3283732
A/tern/France/23P006192/2023	H5N1	HP	2023-05-25	42.7129356	3.0393352	EA-2022-BB	wild	Thalasseus sandvicensis		EPI_ISL_19136108	EPI3283743	EPI3283744	EPI3283742	EPI3283746	EPI3283739	EPI3283745	EPI3283741	EPI3283740
A/tern/France/23P006157/2023	H5N1	HP	2023-05-26	43.433087600923	4.95075769433868	EA-2022-BB	wild	Sterna hirundo		EPI_ISL_19136105	EPI3283719	EPI3283720	EPI3283718	EPI3283722	EPI3283715	EPI3283721	EPI3283717	EPI3283716
A/tern/France/23P006160/2023	H5N1	HP	2023-05-26	43.4340138418764	4.92555159844988	EA-2022-BB	wild	Thalasseus sandvicensis		EPI_ISL_19136106	EPI3283727	EPI3283728	EPI3283726	EPI3283730	EPI3283723	EPI3283729	EPI3283725	EPI3283724
A/tern/France/23P006194/2023	H5N1	HP	2023-05-27	47.7751675	-4.0292378	EA-2022-BB	wild	Thalasseus sandvicensis		EPI_ISL_19136109	EPI3283751	EPI3283752	EPI3283750	EPI3283754	EPI3283747	EPI3283753	EPI3283749	EPI3283748
A/tern/France/23P006461/2023	H5N1	HP	2023-05-31	43.036	3.005	EA-2022-BB	wild	Sternula albifrons		EPI_ISL_19136114	EPI3283791	EPI3283792	EPI3283790	EPI3283794	EPI3283787	EPI3283793	EPI3283789	EPI3283788
A/gull/France/23P006197/2023	H5N1	HP	2023-06-01	46.13257	-0.037689	EA-2022-BB	wild	Ichthyaetus melanocephalus		EPI_ISL_19136110	EPI3283759	EPI3283760	EPI3283758	EPI3283762	EPI3283755	EPI3283761	EPI3283757	EPI3283756
A/tern/France/23P006428/2023	H5N1	HP	2023-06-01	47.8945402	-4.0115365	EA-2022-BB	wild	Thalasseus sandvicensis		EPI_ISL_19136112	EPI3283775	EPI3283776	EPI3283774	EPI3283778	EPI3283771	EPI3283777	EPI3283773	EPI3283772
A/tern/France/23P006431/2023	H5N1	HP	2023-06-01	47.4279521	-0.4468399	EA-2022-BB	wild	Sterna hirundo		EPI_ISL_19136113	EPI3283783	EPI3283784	EPI3283782	EPI3283786	EPI3283779	EPI3283785	EPI3283781	EPI3283780
A/gull/France/23P006511/2023	H5N1	HP	2023-06-05	43.0203536	3.046461	EA-2022-BB	wild	Larus michahellis		EPI_ISL_19136120	EPI3283839	EPI3283840	EPI3283838	EPI3283842	EPI3283835	EPI3283841	EPI3283837	EPI3283836
A/tern/France/23P006496/2023	H5N1	HP	2023-06-06	46.9434828606381	-2.18877848737183	EA-2022-BB	wild	Thalasseus sandvicensis		EPI_ISL_19136117	EPI3283815	EPI3283816	EPI3283814	EPI3283818	EPI3283811	EPI3283817	EPI3283813	EPI3283812
A/gull/France/23P006508/2023	H5N1	HP	2023-06-08	43.5655333088935	4.18727111531373	EA-2022-BB	wild	Larus cacophonus		EPI_ISL_19136118	EPI3283823	EPI3283824	EPI3283822	EPI3283826	EPI3283819	EPI3283825	EPI3283821	EPI3283820
A/tern/France/23P006509/2023	H5N1	HP	2023-06-08	43.6343255	4.1957274	EA-2022-BB	wild	Sternula albifrons		EPI_ISL_19136119	EPI3283831	EPI3283832	EPI3283830	EPI3283834	EPI3283827	EPI3283833	EPI3283829	EPI3283828
A/gull/France/23P006550/2023	H5N1	HP	2023-06-13	46.8832029718745	0.0580147061927966	EA-2022-BB	wild	Chroicocephalus ridibundus		EPI_ISL_19136122	EPI3283855	EPI3283856	EPI3283854	EPI3283858	EPI3283851	EPI3283857	EPI3283853	EPI3283852
A/gull/France/23P006573/2023	H5N1	HP	2023-06-14	43.6195421265738	4.08658533302471	EA-2022-BB	wild	Ichthyaetus melanocephalus		EPI_ISL_19136128	EPI3283903	EPI3283904	EPI3283902	EPI3283906	EPI3283899	EPI3283905	EPI3283901	EPI3283900
A/tern/France/23P006576/2023	H5N1	HP	2023-06-14	43.619045036709	4.10048990410716	EA-2022-BB	wild	Sterna hirundo		EPI_ISL_19136129	EPI3283911	EPI3283912	EPI3283910	EPI3283914	EPI3283907	EPI3283913	EPI3283909	EPI3283908
A/gull/France/23P006519/2023	H5N1	HP	2023-06-15	50.2592138541218	1.5821845307086	EA-2022-BB	wild	Ichthyaetus melanocephalus		EPI_ISL_19136121	EPI3283847	EPI3283848	EPI3283846	EPI3283850	EPI3283843	EPI3283849	EPI3283845	EPI3283844
A/tern/France/23P006553/2023	H5N1	HP	2023-06-16	47.7754116140207	-4.0289090959565	EA-2022-BB	wild	Thalasseus sandvicensis		EPI_ISL_19136123	EPI3283863	EPI3283864	EPI3283862	EPI3283866	EPI3283859	EPI3283865	EPI3283861	EPI3283860
A/tern/France/23P006560/2023	H5N1	HP	2023-06-16	46.5413245112307	-1.77902177384908	EA-2022-BB	wild	Sterna hirundo		EPI_ISL_19136124	EPI3283871	EPI3283872	EPI3283870	EPI3283874	EPI3283867	EPI3283873	EPI3283869	EPI3283868
A/gull/France/23P006923/2023	H5N1	HP	2023-06-17	46.7395475552255	-1.95419020985797	EA-2022-BB	wild	Ichthyaetus melanocephalus		EPI_ISL_19136132	EPI3283935	EPI3283936	EPI3283934	EPI3283938	EPI3283931	EPI3283937	EPI3283933	EPI3283932
A/gull/France/23P006567/2023	H5N1	HP	2023-06-19	46.9436691030392	-2.18542266870339	EA-2022-BB	wild	Ichthyaetus melanocephalus		EPI_ISL_19136125	EPI3283879	EPI3283880	EPI3283878	EPI3283882	EPI3283875	EPI3283881	EPI3283877	EPI3283876
A/tern/France/23P006569/2023	H5N1	HP	2023-06-19	46.9387484495813	-2.17957272932113	EA-2022-BB	wild	Sterna hirundo		EPI_ISL_19136126	EPI3283887	EPI3283888	EPI3283886	EPI3283890	EPI3283883	EPI3283889	EPI3283885	EPI3283884
A/tern/France/23P006572/2023	H5N1	HP	2023-06-19	46.9416881151232	-2.16436288692727	EA-2022-BB	wild	Thalasseus sandvicensis		EPI_ISL_19136127	EPI3283895	EPI3283896	EPI3283894	EPI3283898	EPI3283891	EPI3283897	EPI3283893	EPI3283892
A/gull/France/23P006578/2023	H5N1	HP	2023-06-22	43.6276778669638	4.08559254660183	EA-2022-BB	wild	Ichthyaetus melanocephalus		EPI_ISL_19136130	EPI3283919	EPI3283920	EPI3283918	EPI3283922	EPI3283915	EPI3283921	EPI3283917	EPI3283916
A/tern/France/23P006917/2023	H5N1	HP	2023-06-23	47.7748267932383	-4.02882530535049	EA-2022-BB	wild	Sterna spp.		EPI_ISL_19136131	EPI3283927	EPI3283928	EPI3283926	EPI3283930	EPI3283923	EPI3283929	EPI3283925	EPI3283924
A/gull/France/23P007041/2023	H5N1	HP	2023-06-26	47.3169068319503	-2.44590260346483	EA-2022-BB	wild	Chroicocephalus ridibundus		EPI_ISL_19136134	EPI3283951	EPI3283952	EPI3283950	EPI3283954	EPI3283947	EPI3283953	EPI3283949	EPI3283948
A/gull/France/23P007047/2023	H5N1	HP	2023-06-27	46.9846725289902	-1.99485406407043	EA-2022-BB	wild	Chroicocephalus ridibundus		EPI_ISL_19136136	EPI3283967	EPI3283968	EPI3283966	EPI3283970	EPI3283963	EPI3283969	EPI3283965	EPI3283964
A/gull/France/23P007048/2023	H5N1	HP	2023-06-27	46.9769963636021	-2.00835570335866	EA-2022-BB	wild	Ichthyaetus melanocephalus		EPI_ISL_19136137	EPI3283975	EPI3283976	EPI3283974	EPI3283978	EPI3283971	EPI3283977	EPI3283973	EPI3283972
A/gull/France/23P007111/2023	H5N1	HP	2023-06-27	47.3578001575788	-2.17356027240274	EA-2022-BB	wild	Chroicocephalus ridibundus		EPI_ISL_19136138	EPI3283983	EPI3283984	EPI3283982	EPI3283986	EPI3283979	EPI3283985	EPI3283981	EPI3283980
A/tern/France/23P006955/2023	H5N1	HP	2023-06-28	47.7748267932383	-4.02882530535049	EA-2022-BB	wild	Sterna hirundo		EPI_ISL_19136133	EPI3283943	EPI3283944	EPI3283942	EPI3283946	EPI3283939	EPI3283945	EPI3283941	EPI3283940
A/gull/France/23P007042/2023	H5N1	HP	2023-06-29	47.0612005694137	-1.99468006218088	EA-2022-BB	wild	Stercorarius pomarinus		EPI_ISL_19136135	EPI3283959	EPI3283960	EPI3283958	EPI3283962	EPI3283955	EPI3283961	EPI3283957	EPI3283956
A/gull/France/23P007173/2023	H5N1	HP	2023-06-29	49.343562477419	2.30206241875139	EA-2022-BB	wild	Chroicocephalus ridibundus		EPI_ISL_19136140	EPI3283999	EPI3284000	EPI3283998	EPI3284002	EPI3283995	EPI3284001	EPI3283997	EPI3283996
A/gull/France/23P007177/2023	H5N1	HP	2023-07-02	47.1948109675155	-1.5599529244777	EA-2022-BB	wild	Chroicocephalus ridibundus		EPI_ISL_19136141	EPI3284007	EPI3284008	EPI3284006	EPI3284010	EPI3284003	EPI3284009	EPI3284005	EPI3284004
A/tern/France/23P007172/2023	H5N1	HP	2023-07-03	48.6171887690866	-2.02886647888917	EA-2022-BB	wild	Thalasseus sandvicensis		EPI_ISL_19136139	EPI3283991	EPI3283992	EPI3283990	EPI3283994	EPI3283987	EPI3283993	EPI3283989	EPI3283988
A/tern/France/23P007213/2023	H5N1	HP	2023-07-03	47.7104364939246	-3.35573112190525	EA-2022-BB	wild	Thalasseus sandvicensis		EPI_ISL_19136144	EPI3284031	EPI3284032	EPI3284030	EPI3284034	EPI3284027	EPI3284033	EPI3284029	EPI3284028
A/gull/France/23P007380/2023	H5N1	HP	2023-07-03	46.6358552310727	-1.87187339509593	EA-2022-BB	wild	Chroicocephalus ridibundus		EPI_ISL_19136157	EPI3284135	EPI3284136	EPI3284134	EPI3284138	EPI3284131	EPI3284137	EPI3284133	EPI3284132
A/gull/France/23P007180/2023	H5N1	HP	2023-07-04	47.1645343830539	-1.49273191627655	EA-2022-BB	wild	Chroicocephalus ridibundus		EPI_ISL_19136142	EPI3284015	EPI3284016	EPI3284014	EPI3284018	EPI3284011	EPI3284017	EPI3284013	EPI3284012
A/gull/France/23P007182/2023	H5N1	HP	2023-07-04	47.4091686381315	-2.46416528142849	EA-2022-BB	wild	Sterna hirundo		EPI_ISL_19136143	EPI3284023	EPI3284024	EPI3284022	EPI3284026	EPI3284019	EPI3284025	EPI3284021	EPI3284020
A/gull/France/23P007367/2023	H5N1	HP	2023-07-04	46.9545826557614	-2.17393072888489	EA-2022-BB	wild	Ichthyaetus melanocephalus		EPI_ISL_19136153	EPI3284103	EPI3284104	EPI3284102	EPI3284106	EPI3284099	EPI3284105	EPI3284101	EPI3284100
A/gull/France/23P007369/2023	H5N1	HP	2023-07-04	46.931718676755	-2.15500196007885	EA-2022-BB	wild	Ichthyaetus melanocephalus		EPI_ISL_19136154	EPI3284111	EPI3284112	EPI3284110	EPI3284114	EPI3284107	EPI3284113	EPI3284109	EPI3284108
A/gull/France/23P007215/2023	H5N1	HP	2023-07-05	47.4009400195432	-2.46437682658146	EA-2022-BB	wild	Ichthyaetus melanocephalus		EPI_ISL_19136145	EPI3284039	EPI3284040	EPI3284038	EPI3284042	EPI3284035	EPI3284041	EPI3284037	EPI3284036
A/tern/France/23P007219/2023	H5N1	HP	2023-07-05	47.7748267932383	-4.02882530535049	EA-2022-BB	wild	Sterna hirundo		EPI_ISL_19136146	EPI3284047	EPI3284048	EPI3284046	EPI3284050	EPI3284043	EPI3284049	EPI3284045	EPI3284044
A/tern/France/23P007222/2023	H5N1	HP	2023-07-05	47.7748267932383	-4.02882530535049	EA-2022-BB	wild	Sterna dougallii		EPI_ISL_19136147	EPI3284055	EPI3284056	EPI3284054	EPI3284058	EPI3284051	EPI3284057	EPI3284053	EPI3284052
A/tern/France/23P007377/2023	H5N1	HP	2023-07-05	46.9553412068145	-2.17927091739624	EA-2022-BB	wild	Thalasseus sandvicensis		EPI_ISL_19136156	EPI3284127	EPI3284128	EPI3284126	EPI3284130	EPI3284123	EPI3284129	EPI3284125	EPI3284124
A/tern/France/23P007359/2023	H5N1	HP	2023-07-06	47.3152210110444	-2.43607616195758	EA-2022-BB	wild	Sterna hirundo		EPI_ISL_19136149	EPI3284071	EPI3284072	EPI3284070	EPI3284074	EPI3284067	EPI3284073	EPI3284069	EPI3284068
A/gull/France/23P007361/2023	H5N1	HP	2023-07-10	46.972844078613	-1.98012351707802	EA-2022-BB	wild	Chroicocephalus ridibundus		EPI_ISL_19136150	EPI3284079	EPI3284080	EPI3284078	EPI3284082	EPI3284075	EPI3284081	EPI3284077	EPI3284076
A/tern/France/23P007364/2023	H5N1	HP	2023-07-10	46.970007246467	-1.98048766583735	EA-2022-BB	wild	Sterna hirundo		EPI_ISL_19136151	EPI3284087	EPI3284088	EPI3284086	EPI3284090	EPI3284083	EPI3284089	EPI3284085	EPI3284084
A/tern/France/23P007366/2023	H5N1	HP	2023-07-10	46.9734859686602	-1.97599649780562	EA-2022-BB	wild	Sternula albifrons		EPI_ISL_19136152	EPI3284095	EPI3284096	EPI3284094	EPI3284098	EPI3284091	EPI3284097	EPI3284093	EPI3284092
A/gull/France/23P007371/2023	H5N1	HP	2023-07-10	46.9738776113634	-1.98735945754592	EA-2022-BB	wild	Larus marinus		EPI_ISL_19136155	EPI3284119	EPI3284120	EPI3284118	EPI3284122	EPI3284115	EPI3284121	EPI3284117	EPI3284116
A/gull/France/23P007382/2023	H5N1	HP	2023-07-10	47.2819104323806	-2.39082320549495	EA-2022-BB	wild	Larus argentatus		EPI_ISL_19136158	EPI3284143	EPI3284144	EPI3284142	EPI3284146	EPI3284139	EPI3284145	EPI3284141	EPI3284140
A/tern/France/23P007358/2023	H5N1	HP	2023-07-12	47.535838091841	-2.77253848018004	EA-2022-BB	wild	Sterna hirundo		EPI_ISL_19136148	EPI3284063	EPI3284064	EPI3284062	EPI3284066	EPI3284059	EPI3284065	EPI3284061	EPI3284060
A/tern/France/23P007409/2023	H5N1	HP	2023-07-12	47.7756111082572	-4.02913753455433	EA-2022-BB	wild	Sterna dougallii		EPI_ISL_19136159	EPI3284151	EPI3284152	EPI3284150	EPI3284154	EPI3284147	EPI3284153	EPI3284149	EPI3284148
A/tern/France/23P007410/2023	H5N1	HP	2023-07-12	47.7754538532608	-4.0302139233585	EA-2022-BB	wild	Sterna hirundo		EPI_ISL_19136160	EPI3284159	EPI3284160	EPI3284158	EPI3284162	EPI3284155	EPI3284161	EPI3284157	EPI3284156
A/gull/France/23P007773/2023	H5N1	HP	2023-07-17	47.5536826622446	-2.8123639183421	EA-2022-BB	wild	Larus spp.		EPI_ISL_19136166	EPI3284207	EPI3284208	EPI3284206	EPI3284210	EPI3284203	EPI3284209	EPI3284205	EPI3284204
A/gull/France/23P007523/2023	H5N1	HP	2023-07-18	47.7761772223064	-4.02932473260723	EA-2022-BB	wild	Larus marinus		EPI_ISL_19136161	EPI3284167	EPI3284168	EPI3284166	EPI3284170	EPI3284163	EPI3284169	EPI3284165	EPI3284164
A/tern/France/23P007524/2023	H5N1	HP	2023-07-18	48.6237155329607	-2.24425274833483	EA-2022-BB	wild	Sterna dougallii		EPI_ISL_19136162	EPI3284175	EPI3284176	EPI3284174	EPI3284178	EPI3284171	EPI3284177	EPI3284173	EPI3284172
A/gull/France/23P007713/2023	H5N1	HP	2023-07-18	48.8218337626214	-3.35156218592422	EA-2022-BB	wild	Larus argentatus		EPI_ISL_19136164	EPI3284191	EPI3284192	EPI3284190	EPI3284194	EPI3284187	EPI3284193	EPI3284189	EPI3284188
A/gull/France/23P007708/2023	H5N1	HP	2023-07-19	47.8813286566223	-3.93209215393499	EA-2022-BB	wild	Larus argentatus		EPI_ISL_19136163	EPI3284183	EPI3284184	EPI3284182	EPI3284186	EPI3284179	EPI3284185	EPI3284181	EPI3284180
A/gull/France/23P007776/2023	H5N1	HP	2023-07-19	47.5396624397416	-2.77871828955001	EA-2022-BB	wild	Larus argentatus		EPI_ISL_19136167	EPI3284215	EPI3284216	EPI3284214	EPI3284218	EPI3284211	EPI3284217	EPI3284213	EPI3284212
A/tern/France/23P007800/2023	H5N1	HP	2023-07-20	46.8549793566175	-1.10387257739546	EA-2022-BB	wild	Sterna hirundo		EPI_ISL_19136168	EPI3284223	EPI3284224	EPI3284222	EPI3284226	EPI3284219	EPI3284225	EPI3284221	EPI3284220
A/gull/France/23P007950/2023	H5N1	HP	2023-07-28	47.8762035407496	-3.91151078805639	EA-2022-BB	wild	Larus argentatus		EPI_ISL_19136170	EPI3284239	EPI3284240	EPI3284238	EPI3284242	EPI3284235	EPI3284241	EPI3284237	EPI3284236
A/gull/France/23P007919/2023	H5N1	HP	2023-08-01	47.7170272755317	-3.95700241874182	EA-2022-BB	wild	Larus marinus		EPI_ISL_19136169	EPI3284231	EPI3284232	EPI3284230	EPI3284234	EPI3284227	EPI3284233	EPI3284229	EPI3284228
A/gull/France/23P007955/2023	H5N1	HP	2023-08-10	48.8037134411555	-3.5836160468879	EA-2022-BB	wild	Larus argentatus		EPI_ISL_19136171	EPI3284247	EPI3284248	EPI3284246	EPI3284250	EPI3284243	EPI3284249	EPI3284245	EPI3284244
A/northern_gannet/France/23P007998/2023	H5N1	HP	2023-08-23	48.5413664290873	-2.72043654930409	EA-2022-BB	wild	Morus bassanus		EPI_ISL_19136172	EPI3284255	EPI3284256	EPI3284254	EPI3284258	EPI3284251	EPI3284257	EPI3284253	EPI3284252
